# Supplementary material for: Molecular Portraits of Early Rheumatoid Arthritis Identify Clinical and Treatment Response Phenotypes
Source: Cell Rep. 2019 Aug 27;28(9):2455–2470.e5. doi: 10.1016/j.celrep.2019.07.091 (PMC6718830; doi:10.1016/j.celrep.2019.07.091)
Supplement: Table S4. Cell-Lineage-Specific Gene Markers Derived from FANTOM5, Related to Figures 1B–1D, 2, and S1 — See separate excel file filename Table S4.xlsx. [file mmc2.xlsx]

## Sheet: Sheet1
Celltype	GeneID	Gene	Peak	Entrezgene	Zscore	Specificity	Rank
Basophils	p1@IL4	IL4	p1	3565	15.8592	3	1
Basophils	p2@THAP9	THAP9	p2	79725	5.4443	4	3
Basophils	p3@WRAP53	WRAP53	p3	55135	5.88174	5	3
Basophils	p2@LOC401588	LOC401588	p2	401588	5.20033	5	3
Basophils	p1@DDIT3	DDIT3	p1	1649	6.70143	6	3
Basophils	p1@HRH4	HRH4	p1	59340	6.24761	6	2
Basophils	p1@IFNG	IFNG	p1	3458	5.24738	6	2
Basophils	p2@TRDMT1	TRDMT1	p2	1787	12.5671	8	1
Basophils	p1@EAF1	EAF1	p1	85403	8.2214	8	2
Basophils	p1@HSPC081	HSPC081	p1	100286989	6.37637	8	2
Basophils	p1@KLF6	KLF6	p1	1316	6.13391	8	3
Basophils	p2@LOC644727	LOC644727	p2	644727	5.90951	8	2
Basophils	p1@AKIRIN2	AKIRIN2	p1	55122	6.13765	9	2
Basophils	p1@DUSP10	DUSP10	p1	11221	6.09318	9	3
Basophils	p1@RNU6ATAC	RNU6ATAC	p1	100151684	5.45332	9	3
Basophils	p2@RASGEF1B	RASGEF1B	p2	153020	5.26633	9	3
Basophils	p2@MANBAL	MANBAL	p2	63905	5.18997	9	2
Basophils	p1@HSPA5	HSPA5	p1	3309	5.69866	10	3
Basophils	p1@XCL1	XCL1	p1	6375	5.07487	10	3
CD14-CD16+ Monocytes	p1@LOC200772	LOC200772	p1	200772	17.2154	2	1
CD14-CD16+ Monocytes	p1@PTX4	PTX4	p1	390667	17.0566	2	1
CD14-CD16+ Monocytes	p1@CLEC4F	CLEC4F	p1	165530	14.1501	3	1
CD14-CD16+ Monocytes	p1@SLC2A6	SLC2A6	p1	11182	9.86161	4	2
CD14-CD16+ Monocytes	p2@WDR11	WDR11	p2	55717	14.1395	4	1
CD14-CD16+ Monocytes	p1@LILRB1	LILRB1	p1	10859	9.5713	4	2
CD14-CD16+ Monocytes	p2@SH2D3C	SH2D3C	p2	10044	7.71313	5	3
CD14-CD16+ Monocytes	p1@GPBAR1	GPBAR1	p1	151306	10.2397	5	2
CD14-CD16+ Monocytes	p1@SH2D1B	SH2D1B	p1	117157	5.50483	5	2
CD14-CD16+ Monocytes	p1@FCGR3A	FCGR3A	p1	2214	15.4316	5	1
CD14-CD16+ Monocytes	p5@TNFRSF8	TNFRSF8	p5	943	15.213	5	1
CD14-CD16+ Monocytes	p2@BATF3	BATF3	p2	55509	14.5098	5	1
CD14-CD16+ Monocytes	p1@NAAA	NAAA	p1	27163	10.0239	6	2
CD14-CD16+ Monocytes	p1@AIF1	AIF1	p1	199	12.2724	6	1
CD14-CD16+ Monocytes	p1@OAS1	OAS1	p1	4938	11.0597	6	1
CD14-CD16+ Monocytes	p3@MS4A7	MS4A7	p3	58475	14.3281	6	1
CD14-CD16+ Monocytes	p1@CX3CR1	CX3CR1	p1	1524	8.99593	7	2
CD14-CD16+ Monocytes	p1@C1orf162	C1orf162	p1	128346	7.73162	7	2
CD14-CD16+ Monocytes	p1@ABI3	ABI3	p1	51225	10.8446	7	1
CD14-CD16+ Monocytes	p1@LOC284837	LOC284837	p1	284837	10.7725	7	1
CD14-CD16+ Monocytes	p1@LYPD2	LYPD2	p1	137797	7.54978	7	2
CD14-CD16+ Monocytes	p1@TREX1	TREX1	p1	11277	7.22102	7	1
CD14-CD16+ Monocytes	p1@CASP5	CASP5	p1	838	6.65167	7	3
CD14-CD16+ Monocytes	p1@LILRA1	LILRA1	p1	11024	10.1431	7	1
CD14-CD16+ Monocytes	p1@C3AR1	C3AR1	p1	719	5.94244	7	3
CD14-CD16+ Monocytes	p1@VMO1	VMO1	p1	284013	5.47741	7	3
CD14-CD16+ Monocytes	p1@CYSLTR1	CYSLTR1	p1	10800	5.33881	8	3
CD14-CD16+ Monocytes	p1@LST1	LST1	p1	7940	12.642	8	1
CD14-CD16+ Monocytes	p1@EMR1	EMR1	p1	2015	12.6394	8	1
CD14-CD16+ Monocytes	p1@CD300A	CD300A	p1	11314	8.85073	8	2
CD14-CD16+ Monocytes	p1@ICAM4	ICAM4	p1	3386	12.1124	8	1
CD14-CD16+ Monocytes	p1@SCIMP	SCIMP	p1	388325	8.3905	8	2
CD14-CD16+ Monocytes	p1@RAB24	RAB24	p1	53917	8.16517	8	1
CD14-CD16+ Monocytes	p1@FCER1G	FCER1G	p1	2207	10.2864	8	1
CD14-CD16+ Monocytes	p1@HEATR3	HEATR3	p1	55027	7.54049	8	1
CD14-CD16+ Monocytes	p1@BLVRA	BLVRA	p1	644	7.27526	8	2
CD14-CD16+ Monocytes	p1@CD101	CD101	p1	9398	6.89266	8	2
CD14-CD16+ Monocytes	p1@CALML4	CALML4	p1	91860	6.02938	8	3
CD14-CD16+ Monocytes	p1@CASP1	CASP1	p1	834	10.0615	8	1
CD14-CD16+ Monocytes	p1@CD300LF	CD300LF	p1	146722	9.88307	9	1
CD14-CD16+ Monocytes	p3@FAM110A	FAM110A	p3	83541	13.7	9	1
CD14-CD16+ Monocytes	p1@CLEC12A	CLEC12A	p1	160364	9.42189	9	1
CD14-CD16+ Monocytes	p1@FGD2	FGD2	p1	221472	8.98935	9	2
CD14-CD16+ Monocytes	p1@LILRA5	LILRA5	p1	353514	8.6493	9	1
CD14-CD16+ Monocytes	p1@S100Z	S100Z	p1	170591	8.38024	9	2
CD14-CD16+ Monocytes	p1@CSF1R	CSF1R	p1	1436	7.3115	9	2
CD14-CD16+ Monocytes	p1@WARS	WARS	p1	7453	7.1497	9	3
CD14-CD16+ Monocytes	p1@MTMR11	MTMR11	p1	10903	5.81886	9	3
CD14-CD16+ Monocytes	p1@ALDH16A1	ALDH16A1	p1	126133	5.42073	9	1
CD14-CD16+ Monocytes	p1@LRRC25	LRRC25	p1	126364	9.81408	10	1
CD14-CD16+ Monocytes	p1@RGS19	RGS19	p1	10287	5.06149	10	3
CD14-CD16+ Monocytes	p1@BID	BID	p1	637	5.05751	10	3
CD14-CD16+ Monocytes	p1@CD300C	CD300C	p1	10871	9.47297	10	1
CD14-CD16+ Monocytes	p1@LILRB2	LILRB2	p1	10288	8.95289	10	1
CD14-CD16+ Monocytes	p1@SIGLEC10	SIGLEC10	p1	89790	8.72837	10	1
CD14-CD16+ Monocytes	p2@HOTAIRM1	HOTAIRM1	p2	100506311	8.5297	10	2
CD14-CD16+ Monocytes	p1@HCK	HCK	p1	3055	7.88092	10	2
CD14-CD16+ Monocytes	p1@LOC100505746	LOC100505746	p1	100505746	7.57983	10	2
CD14-CD16+ Monocytes	p1@ZGLP1	ZGLP1	p1	100125288	7.2121	10	2
CD14-CD16+ Monocytes	p1@TBXAS1	TBXAS1	p1	6916	6.74857	10	2
CD14-CD16+ Monocytes	p3@DUS2L	DUS2L	p3	54920	6.43133	10	2
CD14+ Monocytes	p1@LOC401463	LOC401463	p1	401463	17.2873	2	1
CD14+ Monocytes	p1@NLRP3	NLRP3	p1	114548	17.2676	2	1
CD14+ Monocytes	p1@LOC152225	LOC152225	p1	152225	17.0668	3	1
CD14+ Monocytes	p2@LOC142937	LOC142937	p2	142937	16.8532	3	1
CD14+ Monocytes	p2@AP3S2	AP3S2	p2	10239	8.36881	3	3
CD14+ Monocytes	p2@LINC00528	LINC00528	p2	200298	6.07718	3	3
CD14+ Monocytes	p1@MIR3945	MIR3945	p1	100500818	6.00823	3	3
CD14+ Monocytes	p3@SNX10	SNX10	p3	29887	5.7864	3	2
CD14+ Monocytes	p1@AQP9	AQP9	p1	366	5.34127	3	3
CD14+ Monocytes	p1@GPR132	GPR132	p1	29933	16.392	4	1
CD14+ Monocytes	p1@MIR155HG	MIR155HG	p1	114614	16.0555	4	1
CD14+ Monocytes	p1@LOC641510	LOC641510	p1	641510	14.55	4	1
CD14+ Monocytes	p1@IRAK2	IRAK2	p1	3656	11.6153	4	1
CD14+ Monocytes	p1@SLC2A6	SLC2A6	p1	11182	11.2636	4	1
CD14+ Monocytes	p2@THAP9	THAP9	p2	79725	9.46344	4	2
CD14+ Monocytes	p2@HIVEP1	HIVEP1	p2	3096	9.15069	4	2
CD14+ Monocytes	p2@SLC9A8	SLC9A8	p2	23315	8.70744	4	2
CD14+ Monocytes	p1@DENND5A	DENND5A	p1	23258	6.7235	4	2
CD14+ Monocytes	p1@LOC100289495	LOC100289495	p1	100289495	5.96531	4	2
CD14+ Monocytes	p1@PLAUR	PLAUR	p1	5329	5.43587	4	3
CD14+ Monocytes	p2@ARHGAP31	ARHGAP31	p2	57514	5.21541	4	2
CD14+ Monocytes	p2@MIR1538	MIR1538	p2	100302119	15.9915	5	1
CD14+ Monocytes	p1@LOC100131831	LOC100131831	p1	100131831	15.9832	5	1
CD14+ Monocytes	p4@CCDC122	CCDC122	p4	160857	15.725	5	1
CD14+ Monocytes	p1@LOC440028	LOC440028	p1	440028	15.6482	5	1
CD14+ Monocytes	p1@CCL3	CCL3	p1	6348	13.7188	5	1
CD14+ Monocytes	p3@WRAP53	WRAP53	p3	55135	12.0817	5	1
CD14+ Monocytes	p1@EHD1	EHD1	p1	10938	10.5825	5	1
CD14+ Monocytes	p1@LOC100130442	LOC100130442	p1	100130442	10.1846	5	1
CD14+ Monocytes	p1@TRAF1	TRAF1	p1	7185	8.9103	5	2
CD14+ Monocytes	p1@RNF19B	RNF19B	p1	127544	8.16311	5	2
CD14+ Monocytes	p1@PNPLA8	PNPLA8	p1	50640	8.11448	5	3
CD14+ Monocytes	p1@NFKBIZ	NFKBIZ	p1	64332	7.29952	5	2
CD14+ Monocytes	p2@LOC401588	LOC401588	p2	401588	6.63793	5	2
CD14+ Monocytes	p1@IFNB1	IFNB1	p1	3456	6.46335	5	3
CD14+ Monocytes	p1@LOC338758	LOC338758	p1	338758	15.5659	6	1
CD14+ Monocytes	p1@FLJ16341	FLJ16341	p1	400957	14.6544	6	1
CD14+ Monocytes	p2@TICAM1	TICAM1	p2	148022	14.0958	6	1
CD14+ Monocytes	p1@NFKBIA	NFKBIA	p1	4792	10.739	6	2
CD14+ Monocytes	p1@PRDM1	PRDM1	p1	639	10.7001	6	1
CD14+ Monocytes	p1@AHR	AHR	p1	196	10.4863	6	1
CD14+ Monocytes	p1@C9orf72	C9orf72	p1	203228	10.0858	6	2
CD14+ Monocytes	p2@SPAG5-AS1	SPAG5-AS1	p2	100506436	9.71958	6	2
CD14+ Monocytes	p13@HLA-DRB1	HLA-DRB1	p13	3123	9.29678	6	2
CD14+ Monocytes	p1@ZNFX1	ZNFX1	p1	57169	6.80468	6	2
CD14+ Monocytes	p2@NFKB2	NFKB2	p2	4791	6.58078	6	2
CD14+ Monocytes	p1@CCRN4L	CCRN4L	p1	25819	6.2108	6	3
CD14+ Monocytes	p1@GPCPD1	GPCPD1	p1	56261	5.5837	6	3
CD14+ Monocytes	p1@IFIH1	IFIH1	p1	64135	5.53636	6	3
CD14+ Monocytes	p2@LOC401320	LOC401320	p2	401320	5.24422	6	3
CD14+ Monocytes	p1@ITPRIP	ITPRIP	p1	85450	5.12114	6	3
CD14+ Monocytes	p1@TBC1D7	TBC1D7	p1	51256	5.10838	6	3
CD14+ Monocytes	p1@LOC653581	LOC653581	p1	653581	15.4514	7	1
CD14+ Monocytes	p1@RIN2	RIN2	p1	54453	15.3794	7	1
CD14+ Monocytes	p3@ARMC5	ARMC5	p3	79798	14.163	7	1
CD14+ Monocytes	p2@MGC39372	MGC39372	p2	221756	13.5272	7	1
CD14+ Monocytes	p1@CXCL2	CXCL2	p1	2920	13.2171	7	1
CD14+ Monocytes	p2@FLJ31945	FLJ31945	p2	440137	13.2045	7	1
CD14+ Monocytes	p1@ZBTB43	ZBTB43	p1	23099	12.2585	7	1
CD14+ Monocytes	p1@CD300E	CD300E	p1	342510	10.7894	7	1
CD14+ Monocytes	p1@MYO9B	MYO9B	p1	4650	8.91503	7	1
CD14+ Monocytes	p1@DDX3Y	DDX3Y	p1	8653	7.12722	7	2
CD14+ Monocytes	p1@ATP2B1	ATP2B1	p1	490	6.666	7	3
CD14+ Monocytes	p1@ZNF267	ZNF267	p1	10308	6.23671	7	3
CD14+ Monocytes	p1@UBE2D1	UBE2D1	p1	7321	6.21693	7	3
CD14+ Monocytes	p1@TBK1	TBK1	p1	29110	5.90671	7	3
CD14+ Monocytes	p1@TSC22D2	TSC22D2	p1	9819	5.74362	7	3
CD14+ Monocytes	p1@ETV3	ETV3	p1	2117	5.63924	7	3
CD14+ Monocytes	p1@PLK3	PLK3	p1	1263	5.53892	7	3
CD14+ Monocytes	p1@PIK3R5	PIK3R5	p1	23533	5.37952	7	3
CD14+ Monocytes	p1@ICAM1	ICAM1	p1	3383	5.19614	7	2
CD14+ Monocytes	p1@EREG	EREG	p1	2069	14.6295	8	1
CD14+ Monocytes	p1@LINC00346	LINC00346	p1	283487	14.408	8	1
CD14+ Monocytes	p1@GPR84	GPR84	p1	53831	13.4679	8	1
CD14+ Monocytes	p2@TNFAIP8	TNFAIP8	p2	25816	13.0913	8	1
CD14+ Monocytes	p2@LOC644727	LOC644727	p2	644727	12.7418	8	1
CD14+ Monocytes	p1@OTUD1	OTUD1	p1	220213	12.2664	8	1
CD14+ Monocytes	p1@OASL	OASL	p1	8638	11.5172	8	1
CD14+ Monocytes	p1@EAF1	EAF1	p1	85403	10.7532	8	1
CD14+ Monocytes	p1@MIR3613	MIR3613	p1	100500908	10.4053	8	1
CD14+ Monocytes	p1@THAP2	THAP2	p1	83591	9.85297	8	2
CD14+ Monocytes	p1@LOC100287467	LOC100287467	p1	100287467	9.82215	8	1
CD14+ Monocytes	p1@PMAIP1	PMAIP1	p1	5366	8.79796	8	1
CD14+ Monocytes	p1@IL27	IL27	p1	246778	8.26789	8	2
CD14+ Monocytes	p1@CD83	CD83	p1	9308	8.1659	8	2
CD14+ Monocytes	p2@TRDMT1	TRDMT1	p2	1787	8.07259	8	2
CD14+ Monocytes	p1@LOC100288432	LOC100288432	p1	100288432	8.03832	8	2
CD14+ Monocytes	p1@C12orf61	C12orf61	p1	283416	7.81446	8	2
CD14+ Monocytes	p1@KLF6	KLF6	p1	1316	7.58544	8	2
CD14+ Monocytes	p1@DSE	DSE	p1	29940	6.55872	8	2
CD14+ Monocytes	p2@ZAR1L	ZAR1L	p2	646799	6.33722	8	3
CD14+ Monocytes	p1@TAGAP	TAGAP	p1	117289	5.64043	8	3
CD14+ Monocytes	p1@SPATA5L1	SPATA5L1	p1	79029	5.29939	8	3
CD14+ Monocytes	p2@LOC100287559	LOC100287559	p2	100287559	5.29227	8	2
CD14+ Monocytes	p2@MANBAL	MANBAL	p2	63905	13.8976	9	1
CD14+ Monocytes	p1@AMPD3	AMPD3	p1	272	12.5908	9	1
CD14+ Monocytes	p1@NFKB1	NFKB1	p1	4790	11.4711	9	1
CD14+ Monocytes	p2@RASGEF1B	RASGEF1B	p2	153020	10.8807	9	1
CD14+ Monocytes	p1@RNU6ATAC	RNU6ATAC	p1	100151684	10.2599	9	1
CD14+ Monocytes	p1@ZHX2	ZHX2	p1	22882	9.75408	9	1
CD14+ Monocytes	p1@PPP1R15A	PPP1R15A	p1	23645	9.04073	9	1
CD14+ Monocytes	p1@GRASPOS	GRASPOS	p1	692159	8.99137	9	2
CD14+ Monocytes	p1@RIPK2	RIPK2	p1	8767	8.9855	9	2
CD14+ Monocytes	p1@FAM49A	FAM49A	p1	81553	8.4374	9	2
CD14+ Monocytes	p1@ABCA1	ABCA1	p1	19	8.19643	9	1
CD14+ Monocytes	p1@ZNF385A	ZNF385A	p1	25946	7.76805	9	3
CD14+ Monocytes	p1@ZFY	ZFY	p1	7544	7.51672	9	1
CD14+ Monocytes	p1@CLEC6A	CLEC6A	p1	93978	7.32712	9	2
CD14+ Monocytes	p1@RNU12	RNU12	p1	267010	6.41165	9	3
CD14+ Monocytes	p1@LOC643936	LOC643936	p1	643936	6.21342	9	3
CD14+ Monocytes	p1@LOC100216545	LOC100216545	p1	100216545	5.86468	9	3
CD14+ Monocytes	p1@TNFAIP2	TNFAIP2	p1	7127	5.33159	9	3
CD14+ Monocytes	p1@LOC646329	LOC646329	p1	646329	5.3309	9	3
CD14+ Monocytes	p1@IL1B	IL1B	p1	3553	13.7692	10	1
CD14+ Monocytes	p1@MIR155	MIR155	p1	406947	13.703	10	1
CD14+ Monocytes	p2@LOC344967	LOC344967	p2	344967	11.1492	10	1
CD14+ Monocytes	p1@SRC	SRC	p1	6714	10.4457	10	1
CD14+ Monocytes	p1@RNU4ATAC	RNU4ATAC	p1	100151683	9.23692	10	1
CD14+ Monocytes	p1@RIN3	RIN3	p1	79890	8.62069	10	1
CD14+ Monocytes	p1@ZCWPW2	ZCWPW2	p1	152098	8.53508	10	2
CD14+ Monocytes	p1@SLCO3A1	SLCO3A1	p1	28232	8.38377	10	1
CD14+ Monocytes	p1@MAP3K8	MAP3K8	p1	1326	8.00801	10	2
CD14+ Monocytes	p1@ARL8B	ARL8B	p1	55207	7.88357	10	1
CD14+ Monocytes	p1@ZBTB2	ZBTB2	p1	57621	6.97526	10	2
CD14+ Monocytes	p2@RABGEF1	RABGEF1	p2	27342	6.94874	10	2
CD14+ Monocytes	p1@LILRB2	LILRB2	p1	10288	6.87221	10	3
CD14+ Monocytes	p1@SLC15A3	SLC15A3	p1	51296	6.8385	10	3
CD14+ Monocytes	p1@UBE2J1	UBE2J1	p1	51465	6.75056	10	2
CD14+ Monocytes	p1@ZFC3H1	ZFC3H1	p1	196441	6.40942	10	2
CD14+ Monocytes	p1@TNFAIP3	TNFAIP3	p1	7128	6.13661	10	3
CD14+ Monocytes	p1@LOC389634	LOC389634	p1	389634	5.81595	10	3
CD14+ Monocytes	p1@CSRNP1	CSRNP1	p1	64651	5.7898	10	3
CD14+ Monocytes	p1@IFNGR2	IFNGR2	p1	3460	5.6054	10	2
CD14+ Monocytes	p1@STX5	STX5	p1	6811	5.25167	10	2
CD14+ Monocytes	p1@TOM1	TOM1	p1	10043	5.01765	10	3
CD14+CD16- Monocytes	p1@LILRB1	LILRB1	p1	10859	7.41263	4	3
CD14+CD16- Monocytes	p1@TMEM150B	TMEM150B	p1	284417	6.00551	4	3
CD14+CD16- Monocytes	p2@FOLR3	FOLR3	p2	2352	5.43703	4	3
CD14+CD16- Monocytes	p1@FCN1	FCN1	p1	2219	5.67532	5	2
CD14+CD16- Monocytes	p1@FKBP15	FKBP15	p1	23307	5.54928	6	3
CD14+CD16- Monocytes	p1@CD300E	CD300E	p1	342510	7.88327	7	2
CD14+CD16- Monocytes	p1@C1orf162	C1orf162	p1	128346	7.15985	7	3
CD14+CD16- Monocytes	p1@LOC284837	LOC284837	p1	284837	7.11954	7	3
CD14+CD16- Monocytes	p1@LILRA1	LILRA1	p1	11024	7.10175	7	3
CD14+CD16- Monocytes	p1@VCAN	VCAN	p1	1462	6.98512	7	3
CD14+CD16- Monocytes	p1@FGD4	FGD4	p1	121512	5.71744	7	3
CD14+CD16- Monocytes	p1@CYP1B1-AS1	CYP1B1-AS1	p1	285154	11.9869	8	1
CD14+CD16- Monocytes	p1@FGL2	FGL2	p1	10875	8.24462	8	2
CD14+CD16- Monocytes	p1@CD14	CD14	p1	929	6.90642	8	3
CD14+CD16- Monocytes	p1@SCIMP	SCIMP	p1	388325	6.30518	8	3
CD14+CD16- Monocytes	p1@CYBB	CYBB	p1	1536	6.04539	8	3
CD14+CD16- Monocytes	p1@RNASE6	RNASE6	p1	6039	5.65191	8	3
CD14+CD16- Monocytes	p2@LILRA6	LILRA6	p2	79168	5.47191	8	2
CD14+CD16- Monocytes	p1@CASP1	CASP1	p1	834	5.23625	8	3
CD14+CD16- Monocytes	p1@CLEC6A	CLEC6A	p1	93978	13.5335	9	1
CD14+CD16- Monocytes	p1@CCR2	CCR2	p1	729230	10.7465	9	1
CD14+CD16- Monocytes	p1@MTMR11	MTMR11	p1	10903	10.1271	9	1
CD14+CD16- Monocytes	p1@S100Z	S100Z	p1	170591	9.29378	9	1
CD14+CD16- Monocytes	p1@MS4A6A	MS4A6A	p1	64231	8.73346	9	2
CD14+CD16- Monocytes	p1@ZNF385A	ZNF385A	p1	25946	7.80049	9	2
CD14+CD16- Monocytes	p1@CLEC12A	CLEC12A	p1	160364	7.56004	9	3
CD14+CD16- Monocytes	p1@CD300LF	CD300LF	p1	146722	6.26199	9	3
CD14+CD16- Monocytes	p2@MLKL	MLKL	p2	197259	5.86148	9	3
CD14+CD16- Monocytes	p1@EVI2B	EVI2B	p1	2124	5.60392	9	2
CD14+CD16- Monocytes	p1@FGD2	FGD2	p1	221472	5.47393	9	3
CD14+CD16- Monocytes	p1@TLR8	TLR8	p1	51311	5.0661	9	3
CD14+CD16- Monocytes	p3@APBB3	APBB3	p3	10307	9.47925	10	1
CD14+CD16- Monocytes	p1@MARCH1	2001-03-01	p1	55016	7.79774	10	2
CD14+CD16- Monocytes	p1@LY86	LY86	p1	9450	7.76363	10	1
CD14+CD16- Monocytes	p1@CTSS	CTSS	p1	1520	7.36924	10	3
CD14+CD16- Monocytes	p1@SIRPB2	SIRPB2	p1	284759	6.99888	10	2
CD14+CD16- Monocytes	p2@NUP214	NUP214	p2	8021	6.80754	10	2
CD14+CD16- Monocytes	p1@AP1S2	AP1S2	p1	8905	6.77573	10	1
CD14+CD16- Monocytes	p1@CD300C	CD300C	p1	10871	5.60467	10	3
CD14+CD16- Monocytes	p1@SPATA13	SPATA13	p1	221178	5.47048	10	3
CD14+CD16- Monocytes	p1@LOC100505746	LOC100505746	p1	100505746	5.41828	10	3
CD14+CD16- Monocytes	p1@CLEC7A	CLEC7A	p1	64581	5.4063	10	3
CD14+CD16+ Monocytes	p1@CLEC4F	CLEC4F	p1	165530	8.71033	3	2
CD14+CD16+ Monocytes	p1@LILRB1	LILRB1	p1	10859	11.4643	4	1
CD14+CD16+ Monocytes	p1@GPBAR1	GPBAR1	p1	151306	10.4429	5	1
CD14+CD16+ Monocytes	p2@BATF3	BATF3	p2	55509	7.81444	5	2
CD14+CD16+ Monocytes	p5@TNFRSF8	TNFRSF8	p5	943	6.53932	5	2
CD14+CD16+ Monocytes	p1@FCGR3A	FCGR3A	p1	2214	5.73611	5	2
CD14+CD16+ Monocytes	p1@APOBEC3A	APOBEC3A	p1	200315	15.2509	6	1
CD14+CD16+ Monocytes	p1@NAAA	NAAA	p1	27163	11.3902	6	1
CD14+CD16+ Monocytes	p1@AIF1	AIF1	p1	199	10.2725	6	2
CD14+CD16+ Monocytes	p1@OAS1	OAS1	p1	4938	7.44941	6	2
CD14+CD16+ Monocytes	p3@MS4A7	MS4A7	p3	58475	7.10193	6	2
CD14+CD16+ Monocytes	p1@HLA-DPA1	HLA-DPA1	p1	3113	6.49352	6	3
CD14+CD16+ Monocytes	p1@C1orf162	C1orf162	p1	128346	10.2562	7	1
CD14+CD16+ Monocytes	p1@LILRA1	LILRA1	p1	11024	9.96119	7	2
CD14+CD16+ Monocytes	p1@ABI3	ABI3	p1	51225	8.59515	7	2
CD14+CD16+ Monocytes	p1@IFI30	IFI30	p1	10437	8.54256	7	1
CD14+CD16+ Monocytes	p1@LOC284837	LOC284837	p1	284837	8.54256	7	2
CD14+CD16+ Monocytes	p1@CD300E	CD300E	p1	342510	7.31417	7	3
CD14+CD16+ Monocytes	p1@TREX1	TREX1	p1	11277	7.07041	7	2
CD14+CD16+ Monocytes	p1@CX3CR1	CX3CR1	p1	1524	6.65334	7	3
CD14+CD16+ Monocytes	p1@SCIMP	SCIMP	p1	388325	9.53786	8	1
CD14+CD16+ Monocytes	p1@FGL2	FGL2	p1	10875	9.14257	8	1
CD14+CD16+ Monocytes	p1@CD300A	CD300A	p1	11314	8.86278	8	1
CD14+CD16+ Monocytes	p1@CASP1	CASP1	p1	834	8.24702	8	2
CD14+CD16+ Monocytes	p1@FCER1G	FCER1G	p1	2207	8.05993	8	2
CD14+CD16+ Monocytes	p1@SETDB2	SETDB2	p1	83852	7.71721	8	2
CD14+CD16+ Monocytes	p1@BLVRA	BLVRA	p1	644	7.62795	8	1
CD14+CD16+ Monocytes	p1@LST1	LST1	p1	7940	6.9331	8	2
CD14+CD16+ Monocytes	p1@EMR1	EMR1	p1	2015	6.07654	8	3
CD14+CD16+ Monocytes	p1@RAB24	RAB24	p1	53917	5.88497	8	3
CD14+CD16+ Monocytes	p1@CYSLTR1	CYSLTR1	p1	10800	5.58873	8	2
CD14+CD16+ Monocytes	p1@HEATR3	HEATR3	p1	55027	5.44712	8	2
CD14+CD16+ Monocytes	p1@PSAP	PSAP	p1	5660	5.31089	8	3
CD14+CD16+ Monocytes	p2@LILRA6	LILRA6	p2	79168	5.12493	8	3
CD14+CD16+ Monocytes	p1@FGD2	FGD2	p1	221472	9.3067	9	1
CD14+CD16+ Monocytes	p1@CD300LF	CD300LF	p1	146722	9.1598	9	2
CD14+CD16+ Monocytes	p1@WARS	WARS	p1	7453	8.83589	9	1
CD14+CD16+ Monocytes	p1@LILRA5	LILRA5	p1	353514	8.47271	9	2
CD14+CD16+ Monocytes	p1@CLEC12A	CLEC12A	p1	160364	8.28795	9	2
CD14+CD16+ Monocytes	p1@S100Z	S100Z	p1	170591	7.25941	9	3
CD14+CD16+ Monocytes	p1@MTMR11	MTMR11	p1	10903	6.52209	9	2
CD14+CD16+ Monocytes	p3@FAM110A	FAM110A	p3	83541	5.06809	9	2
CD14+CD16+ Monocytes	p1@CD300C	CD300C	p1	10871	9.38862	10	2
CD14+CD16+ Monocytes	p1@CTSS	CTSS	p1	1520	8.26599	10	1
CD14+CD16+ Monocytes	p1@LILRB2	LILRB2	p1	10288	7.5026	10	2
CD14+CD16+ Monocytes	p1@HCK	HCK	p1	3055	7.04223	10	3
CD14+CD16+ Monocytes	p1@LY86	LY86	p1	9450	7.02759	10	2
CD14+CD16+ Monocytes	p1@LRRC25	LRRC25	p1	126364	6.97549	10	2
CD14+CD16+ Monocytes	p1@TBXAS1	TBXAS1	p1	6916	6.66354	10	3
CD14+CD16+ Monocytes	p2@HOTAIRM1	HOTAIRM1	p2	100506311	6.27155	10	3
CD14+CD16+ Monocytes	p1@AP1S2	AP1S2	p1	8905	5.91371	10	2
CD14+CD16+ Monocytes	p1@DRAM2	DRAM2	p1	128338	5.05909	10	3
CD19+ B Cells	p1@FCER2	FCER2	p1	2208	17.2603	1	1
CD19+ B Cells	p2@PNOC	PNOC	p2	5368	17.0865	2	1
CD19+ B Cells	p1@CD79B	CD79B	p1	974	16.6755	3	1
CD19+ B Cells	p1@IGHM	IGHM	p1	3507	16.5378	3	1
CD19+ B Cells	p1@TCL1A	TCL1A	p1	8115	15.2094	3	1
CD19+ B Cells	p1@LOC283663	LOC283663	p1	283663	12.137	3	1
CD19+ B Cells	p1@IGHD	IGHD	p1	3495	16.8216	4	1
CD19+ B Cells	p1@FCRL1	FCRL1	p1	115350	16.4136	4	1
CD19+ B Cells	p1@FCRL3	FCRL3	p1	115352	16.3368	4	1
CD19+ B Cells	p4@E2F5	E2F5	p4	1875	16.1225	4	1
CD19+ B Cells	p1@FAM129C	FAM129C	p1	199786	12.6295	4	1
CD19+ B Cells	p2@WDR11	WDR11	p2	55717	8.50262	4	2
CD19+ B Cells	p1@KIAA0226L	KIAA0226L	p1	80183	8.00339	4	3
CD19+ B Cells	p1@IL4R	IL4R	p1	3566	6.93455	4	3
CD19+ B Cells	p1@HLA-DPB1	HLA-DPB1	p1	3115	5.74419	4	3
CD19+ B Cells	p1@BANK1	BANK1	p1	55024	16.3848	5	1
CD19+ B Cells	p1@MS4A1	MS4A1	p1	931	16.2841	5	1
CD19+ B Cells	p1@BTLA	BTLA	p1	151888	15.4791	5	1
CD19+ B Cells	p1@TMEM156	TMEM156	p1	80008	13.3555	5	1
CD19+ B Cells	p1@TCL1B	TCL1B	p1	9623	9.80196	5	2
CD19+ B Cells	p1@CD79A	CD79A	p1	973	16.0817	6	1
CD19+ B Cells	p1@FCRL2	FCRL2	p1	79368	15.3218	6	1
CD19+ B Cells	p1@RALGPS2	RALGPS2	p1	55103	14.5398	6	1
CD19+ B Cells	p2@CPNE5	CPNE5	p2	57699	14.379	6	1
CD19+ B Cells	p2@HTR3A	HTR3A	p2	3359	12.6672	6	1
CD19+ B Cells	p1@CD72	CD72	p1	971	12.0555	6	1
CD19+ B Cells	p1@CD40	CD40	p1	958	8.96121	6	2
CD19+ B Cells	p1@CLECL1	CLECL1	p1	160365	6.20352	6	2
CD19+ B Cells	p1@HLA-DRA	HLA-DRA	p1	3122	5.03172	6	3
CD19+ B Cells	p1@BLK	BLK	p1	640	15.4539	7	1
CD19+ B Cells	p1@HLA-DOB	HLA-DOB	p1	3112	15.231	7	1
CD19+ B Cells	p1@CD22	CD22	p1	933	14.9673	7	1
CD19+ B Cells	p1@CXCR5	CXCR5	p1	643	14.7964	7	1
CD19+ B Cells	p1@CLEC17A	CLEC17A	p1	388512	14.3519	7	1
CD19+ B Cells	p3@LOC646626	LOC646626	p3	646626	14.3322	7	1
CD19+ B Cells	p1@CD19	CD19	p1	930	14.3123	7	1
CD19+ B Cells	p1@ZNF860	ZNF860	p1	344787	14.0572	7	1
CD19+ B Cells	p1@VPREB3	VPREB3	p1	29802	13.801	7	1
CD19+ B Cells	p1@TNFRSF13C	TNFRSF13C	p1	115650	13.7892	7	1
CD19+ B Cells	p1@TLR10	TLR10	p1	81793	13.3174	7	1
CD19+ B Cells	p1@IGLL5	IGLL5	p1	100423062	13.0662	7	1
CD19+ B Cells	p1@ZBTB32	ZBTB32	p1	27033	11.3849	7	1
CD19+ B Cells	p4@TLK2	TLK2	p4	11011	11.3592	7	1
CD19+ B Cells	p1@WDFY4	WDFY4	p1	57705	8.2209	7	2
CD19+ B Cells	p1@POU2AF1	POU2AF1	p1	5450	7.84268	7	3
CD19+ B Cells	p1@LCN10	LCN10	p1	414332	7.71323	7	2
CD19+ B Cells	p1@HLA-DOA	HLA-DOA	p1	3111	7.59443	7	2
CD19+ B Cells	p2@RFX5	RFX5	p2	5993	6.81195	7	2
CD19+ B Cells	p1@CIITA	CIITA	p1	4261	6.58501	7	2
CD19+ B Cells	p1@FCRLA	FCRLA	p1	84824	14.0613	8	1
CD19+ B Cells	p2@P2RX5	P2RX5	p2	5026	13.7118	8	1
CD19+ B Cells	p1@LOC400958	LOC400958	p1	400958	12.1531	8	1
CD19+ B Cells	p2@PAX5	PAX5	p2	5079	11.7276	8	1
CD19+ B Cells	p1@BACH2	BACH2	p1	60468	11.2897	8	1
CD19+ B Cells	p1@LINC00494	LINC00494	p1	284749	11.0502	8	1
CD19+ B Cells	p1@TNFRSF13B	TNFRSF13B	p1	23495	10.1753	8	1
CD19+ B Cells	p1@FCRL5	FCRL5	p1	83416	9.79247	8	1
CD19+ B Cells	p1@SPIB	SPIB	p1	6689	8.77179	8	2
CD19+ B Cells	p1@C12orf74	C12orf74	p1	338809	6.50815	8	2
CD19+ B Cells	p5@FOXP1	FOXP1	p5	27086	5.71513	8	3
CD19+ B Cells	p1@TAPT1	TAPT1	p1	202018	5.56562	8	3
CD19+ B Cells	p1@CD74	CD74	p1	972	5.17249	8	3
CD19+ B Cells	p1@TNFRSF17	TNFRSF17	p1	608	13.8238	9	1
CD19+ B Cells	p2@PLEKHF2	PLEKHF2	p2	79666	12.5865	9	1
CD19+ B Cells	p1@COL19A1	COL19A1	p1	1310	12.1297	9	1
CD19+ B Cells	p1@CD180	CD180	p1	4064	10.6027	9	1
CD19+ B Cells	p2@FAM177B	FAM177B	p2	400823	10.4588	9	1
CD19+ B Cells	p1@BLNK	BLNK	p1	29760	9.50345	9	1
CD19+ B Cells	p1@HLA-DMB	HLA-DMB	p1	3109	7.25776	9	2
CD19+ B Cells	p1@PPAPDC1B	PPAPDC1B	p1	84513	5.80236	9	3
CD19+ B Cells	p1@STAP1	STAP1	p1	26228	14.4954	10	1
CD19+ B Cells	p3@DUS2L	DUS2L	p3	54920	13.5473	10	1
CD19+ B Cells	p1@SNX22	SNX22	p1	79856	10.9551	10	1
CD19+ B Cells	p1@CNR2	CNR2	p1	1269	10.5882	10	1
CD19+ B Cells	p1@MARCH1	2001-03-01	p1	55016	9.15926	10	1
CD19+ B Cells	p1@USP6NL	USP6NL	p1	9712	8.33828	10	1
CD19+ B Cells	p1@SNX2	SNX2	p1	6643	7.43442	10	1
CD19+ B Cells	p1@PTPRCAP	PTPRCAP	p1	5790	6.78558	10	2
CD19+ B Cells	p1@DRAM2	DRAM2	p1	128338	5.91596	10	2
CD19+ B Cells	p1@LOC100129196	LOC100129196	p1	100129196	5.84717	10	3
CD19+ B Cells	p1@STX7	STX7	p1	8417	5.66562	10	2
CD19+ B Cells	p1@SMC6	SMC6	p1	79677	5.36844	10	1
CD34+ Progenitors	p1@KIAA0087	KIAA0087	p1	9808	16.5816	3	1
CD34+ Progenitors	p3@LCOR	LCOR	p3	84458	13.9489	5	1
CD34+ Progenitors	p1@DDIT3	DDIT3	p1	1649	6.99079	6	2
CD34+ Progenitors	p4@LOC284648	LOC284648	p4	284648	14.0684	7	1
CD34+ Progenitors	p4@ATP2C1	ATP2C1	p4	27032	11.1694	7	1
CD34+ Progenitors	p1@ATP8B4	ATP8B4	p1	79895	7.49141	7	2
CD34+ Progenitors	p1@ARL5B	ARL5B	p1	221079	6.49703	7	2
CD34+ Progenitors	p1@ANKRD28	ANKRD28	p1	23243	5.33592	7	3
CD34+ Progenitors	p2@FLJ31945	FLJ31945	p2	440137	5.30753	7	3
CD34+ Progenitors	p1@TRIM24	TRIM24	p1	8805	10.2394	8	1
CD34+ Progenitors	p2@FAM65C	FAM65C	p2	140876	7.08494	8	2
CD34+ Progenitors	p1@MED12L	MED12L	p1	116931	6.28086	8	2
CD34+ Progenitors	p1@SKIL	SKIL	p1	6498	9.28238	9	2
CD34+ Progenitors	p1@LOC643936	LOC643936	p1	643936	7.9647	9	1
CD34+ Progenitors	p2@MAFF	MAFF	p2	23764	8.12758	10	2
CD34+ Progenitors	p1@HSPA5	HSPA5	p1	3309	6.57607	10	2
CD34+ Progenitors	p1@SEPT7L	SEPT7L	p1	285961	6.01311	10	2
CD34+ Progenitors	p1@GRASP	GRASP	p1	160622	5.80276	10	2
CD34+ Progenitors	p2@CHST11	CHST11	p2	50515	5.63069	10	3
CD34+ Progenitors	p1@USP6NL	USP6NL	p1	9712	5.48303	10	2
CD34+ Progenitors	p4@IL21R	IL21R	p4	50615	5.28827	10	3
CD4+ T Cells	p1@P2RY8	P2RY8	p1	286530	17.2343	2	1
CD4+ T Cells	p1@SNORA16A	SNORA16A	p1	692073	7.5621	3	2
CD4+ T Cells	p1@SCARNA5	SCARNA5	p1	677775	12.9538	5	1
CD4+ T Cells	p1@SNORA8	SNORA8	p1	654320	5.62878	5	3
CD4+ T Cells	p1@JUN	JUN	p1	3725	6.19709	6	3
CD4+ T Cells	p3@HARBI1	HARBI1	p3	283254	5.39107	6	2
CD4+ T Cells	p1@RCAN3AS	RCAN3AS	p1	100750325	11.179	7	1
CD4+ T Cells	p2@FHIT	FHIT	p2	2272	7.27183	7	2
CD4+ T Cells	p1@LOC100128420	LOC100128420	p1	100128420	5.62161	7	2
CD4+ T Cells	p1@ICOS	ICOS	p1	29851	8.77912	8	2
CD4+ T Cells	p1@C14orf178	C14orf178	p1	283579	8.66635	8	2
CD4+ T Cells	p1@SMAD7	SMAD7	p1	4092	7.67063	8	3
CD4+ T Cells	p2@CAGE1	CAGE1	p2	285782	6.62716	8	3
CD4+ T Cells	p1@LOC100288869	LOC100288869	p1	100288869	6.58607	8	3
CD4+ T Cells	p2@PHOSPHO2	PHOSPHO2	p2	493911	5.76914	8	3
CD4+ T Cells	p1@NDNL2	NDNL2	p1	56160	5.39106	8	2
CD4+ T Cells	p1@RMRP	RMRP	p1	6023	10.1568	9	1
CD4+ T Cells	p1@SNORD89	SNORD89	p1	692205	9.24486	9	2
CD4+ T Cells	p5@HAUS3	HAUS3	p5	79441	8.69034	9	1
CD4+ T Cells	p1@FLJ43663	FLJ43663	p1	378805	8.25482	9	2
CD4+ T Cells	p2@PASK	PASK	p2	23178	7.9552	9	2
CD4+ T Cells	p1@FLT3LG	FLT3LG	p1	2323	7.72744	9	2
CD4+ T Cells	p1@SNORA65	SNORA65	p1	26783	7.21727	9	2
CD4+ T Cells	p2@LOC730961	LOC730961	p2	730961	6.89735	9	2
CD4+ T Cells	p1@PIK3IP1	PIK3IP1	p1	113791	5.97876	9	3
CD4+ T Cells	p2@BTBD9	BTBD9	p2	114781	10.0805	10	1
CD4+ T Cells	p1@PBX4	PBX4	p1	80714	9.53518	10	1
CD4+ T Cells	p1@SNORD35B	SNORD35B	p1	84546	8.65612	10	2
CD4+ T Cells	p2@FBLN7	FBLN7	p2	129804	7.32878	10	2
CD4+ T Cells	p1@PER1	PER1	p1	5187	7.08102	10	2
CD4+ T Cells	p1@C3orf71	C3orf71	p1	646450	5.5695	10	2
CD4+ T Cells	p1@ATG16L1	ATG16L1	p1	55054	5.10854	10	1
CD4+ T Cells	p1@SNORA53	SNORA53	p1	677832	11.4299	11	1
CD4+ T Cells	p1@CD6	CD6	p1	923	9.0545	11	1
CD4+ T Cells	p1@CD5	CD5	p1	921	8.89207	11	1
CD4+ T Cells	p1@HERPUD2	HERPUD2	p1	64224	7.58042	11	1
CD4+ T Cells	p1@KCNA3	KCNA3	p1	3738	6.75534	11	2
CD4+ T Cells	p1@SNORD17	SNORD17	p1	692086	6.1825	11	3
CD4+ T Cells	p1@JMY	JMY	p1	133746	5.67728	11	1
CD4+ T Cells	p1@ZNF329	ZNF329	p1	79673	5.626	11	3
CD4+ T Cells	p1@ZNF335	ZNF335	p1	63925	5.05542	11	2
CD4+ T Cells	p4@AXDND1	AXDND1	p4	126859	9.99891	12	1
CD4+ T Cells	p1@LOC441461	LOC441461	p1	441461	8.14143	12	1
CD4+ T Cells	p1@TNFRSF25	TNFRSF25	p1	8718	7.08566	12	2
CD4+ T Cells	p1@RORA	RORA	p1	6095	6.97479	12	1
CD4+ T Cells	p1@EML4	EML4	p1	27436	6.9391	12	2
CD4+ T Cells	p3@CNST	CNST	p3	163882	6.68064	12	3
CD4+ T Cells	p1@ATXN7	ATXN7	p1	6314	6.01531	12	3
CD4+ T Cells	p1@SCARNA12	SCARNA12	p1	677777	6.01408	12	2
CD4+ T Cells	p1@POLR3E	POLR3E	p1	55718	5.81479	12	2
CD4+ T Cells	p1@CCNL1	CCNL1	p1	57018	5.7445	12	3
CD4+ T Cells	p1@TNFRSF4	TNFRSF4	p1	7293	5.69771	12	3
CD4+ T Cells	p1@ZBTB1	ZBTB1	p1	22890	5.29891	12	3
CD4+ T Cells	p1@TBCC	TBCC	p1	6903	5.2421	12	3
CD4+ T Cells	p1@WHAMM	WHAMM	p1	123720	10.3939	13	1
CD4+ T Cells	p1@CDC14A	CDC14A	p1	8556	8.9363	13	1
CD4+ T Cells	p1@BCL11B	BCL11B	p1	64919	8.83917	13	1
CD4+ T Cells	p1@NBPF8,p1@NBPF9	NBPF8,p1	p1	400818	8.70952	13	1
CD4+ T Cells	p2@NR1D2	NR1D2	p2	9975	8.42626	13	2
CD4+ T Cells	p1@RNF125	RNF125	p1	54941	8.08247	13	1
CD4+ T Cells	p1@ZFP36L2	ZFP36L2	p1	678	8.06095	13	1
CD4+ T Cells	p3@TOE1	TOE1	p3	114034	7.20573	13	2
CD4+ T Cells	p1@UMODL1	UMODL1	p1	89766	7.19748	13	1
CD4+ T Cells	p1@SNHG1	SNHG1	p1	23642	7.04801	13	1
CD4+ T Cells	p1@RHOH	RHOH	p1	399	6.87935	13	1
CD4+ T Cells	p1@HECA	HECA	p1	51696	6.4134	13	2
CD4+ T Cells	p1@KIF20B	KIF20B	p1	9585	6.08376	13	1
CD4+ T Cells	p2@RFX3	RFX3	p2	5991	6.03577	13	3
CD4+ T Cells	p2@ZBTB25	ZBTB25	p2	7597	5.68378	13	3
CD4+ T Cells	p1@MIR29B1	MIR29B1	p1	407024	5.43476	13	3
CD4+ T Cells	p1@JOSD1	JOSD1	p1	9929	5.34811	13	2
CD4+ T Cells	p1@EIF1AD	EIF1AD	p1	84285	5.17693	13	1
CD4+ T Cells	p1@SNORA12	SNORA12	p1	677800	8.90361	14	1
CD4+ T Cells	p1@PTGER4	PTGER4	p1	5734	8.55232	14	1
CD4+ T Cells	p1@ZC3HAV1	ZC3HAV1	p1	56829	7.64588	14	1
CD4+ T Cells	p1@ARL4C	ARL4C	p1	10123	6.54134	14	2
CD4+ T Cells	p1@DOCK10	DOCK10	p1	55619	6.09336	14	2
CD4+ T Cells	p1@USP3	USP3	p1	9960	5.87252	14	1
CD4+ T Cells	p1@YPEL5	YPEL5	p1	51646	5.70694	14	2
CD4+ T Cells	p1@NR4A2	NR4A2	p1	4929	5.35867	14	3
CD4+ T Cells	p1@PAPD5	PAPD5	p1	64282	5.3309	14	1
CD4+ T Cells	p1@BCAS2	BCAS2	p1	10286	5.10692	14	1
CD4+ T Cells	p3@SMG6	SMG6	p3	23293	7.34155	15	1
CD4+ T Cells	p1@USP36	USP36	p1	57602	7.16669	15	1
CD4+ T Cells	p1@KBTBD2	KBTBD2	p1	25948	7.12847	15	1
CD4+ T Cells	p1@JUNB	JUNB	p1	3726	6.66874	15	2
CD4+ T Cells	p1@SPOCK2	SPOCK2	p1	9806	6.36834	15	1
CD4+ T Cells	p1@CDK13	CDK13	p1	8621	6.25979	15	2
CD4+ T Cells	p1@LTB	LTB	p1	4050	6.22215	15	2
CD4+ T Cells	p1@SRSF7	SRSF7	p1	6432	6.15868	15	1
CD4+ T Cells	p1@BTG1	BTG1	p1	694	6.12267	15	1
CD4+ T Cells	p1@ITPKB	ITPKB	p1	3707	6.1153	15	2
CD4+ T Cells	p3@ZNF767	ZNF767	p3	79970	5.8068	15	2
CD4+ T Cells	p1@LOC154761	LOC154761	p1	154761	5.55944	15	3
CD4+ T Cells	p4@FLJ13224	FLJ13224	p4	79857	5.52706	15	3
CD4+ T Cells	p1@ZNF295	ZNF295	p1	49854	5.22933	15	2
CD4+ T Cells	p1@PBXIP1	PBXIP1	p1	57326	5.0639	15	1
CD4+ T Cells	p2@SMEK1	SMEK1	p2	55671	5.05107	15	3
CD4+CD25-CD45RA- memory conventional T cells	p1@GZMK	GZMK	p1	3003	10.6618	4	1
CD4+CD25-CD45RA- memory conventional T cells	p3@CCR6	CCR6	p3	1235	5.81808	4	2
CD4+CD25-CD45RA- memory conventional T cells	p1@KLRB1	KLRB1	p1	3820	8.65555	5	2
CD4+CD25-CD45RA- memory conventional T cells	p3@LOC100129186	LOC100129186	p3	100129186	11.0624	6	1
CD4+CD25-CD45RA- memory conventional T cells	p1@LOC100128420	LOC100128420	p1	100128420	13.1504	7	1
CD4+CD25-CD45RA- memory conventional T cells	p1@CD28	CD28	p1	940	9.10555	7	1
CD4+CD25-CD45RA- memory conventional T cells	p1@GPR25	GPR25	p1	2848	7.16116	7	3
CD4+CD25-CD45RA- memory conventional T cells	p1@MDS2	MDS2	p1	259283	5.05551	7	3
CD4+CD25-CD45RA- memory conventional T cells	p1@CD40LG	CD40LG	p1	959	11.4683	8	1
CD4+CD25-CD45RA- memory conventional T cells	p2@PHOSPHO2	PHOSPHO2	p2	493911	10.7017	8	1
CD4+CD25-CD45RA- memory conventional T cells	p1@C14orf178	C14orf178	p1	283579	9.08683	8	1
CD4+CD25-CD45RA- memory conventional T cells	p1@ICOS	ICOS	p1	29851	8.59486	8	3
CD4+CD25-CD45RA- memory conventional T cells	p1@PYHIN1	PYHIN1	p1	149628	5.91375	8	3
CD4+CD25-CD45RA- memory conventional T cells	p1@IL23R	IL23R	p1	149233	5.09696	8	3
CD4+CD25-CD45RA- memory conventional T cells	p2@PASK	PASK	p2	23178	13.8382	9	1
CD4+CD25-CD45RA- memory conventional T cells	p1@MIR150	MIR150	p1	406942	11.4934	9	1
CD4+CD25-CD45RA- memory conventional T cells	p1@GPR15	GPR15	p1	2838	9.81711	9	1
CD4+CD25-CD45RA- memory conventional T cells	p1@CLEC2D	CLEC2D	p1	29121	9.64392	9	1
CD4+CD25-CD45RA- memory conventional T cells	p1@TRAT1	TRAT1	p1	50852	8.03374	9	2
CD4+CD25-CD45RA- memory conventional T cells	p1@LOC728445	LOC728445	p1	728445	7.43375	9	2
CD4+CD25-CD45RA- memory conventional T cells	p1@BCORP1	BCORP1	p1	286554	7.35399	9	2
CD4+CD25-CD45RA- memory conventional T cells	p1@CDKN1B	CDKN1B	p1	1027	6.78454	9	2
CD4+CD25-CD45RA- memory conventional T cells	p1@LOC100130231	LOC100130231	p1	100130231	6.08603	9	3
CD4+CD25-CD45RA- memory conventional T cells	p2@NOSIP	NOSIP	p2	51070	5.90897	9	2
CD4+CD25-CD45RA- memory conventional T cells	p1@FLJ43663	FLJ43663	p1	378805	5.43774	9	3
CD4+CD25-CD45RA- memory conventional T cells	p1@SNORD35B	SNORD35B	p1	84546	9.77305	10	1
CD4+CD25-CD45RA- memory conventional T cells	p2@ZNF890P	ZNF890P	p2	645700	9.22056	10	1
CD4+CD25-CD45RA- memory conventional T cells	p1@TC2N	TC2N	p1	123036	9.12041	10	1
CD4+CD25-CD45RA- memory conventional T cells	p1@EMBP1	EMBP1	p1	647121	9.07344	10	1
CD4+CD25-CD45RA- memory conventional T cells	p1@CD2	CD2	p1	914	8.58308	10	1
CD4+CD25-CD45RA- memory conventional T cells	p1@SIRPG	SIRPG	p1	55423	8.25329	10	1
CD4+CD25-CD45RA- memory conventional T cells	p1@CXorf40A	CXorf40A	p1	91966	6.96957	10	2
CD4+CD25-CD45RA- memory conventional T cells	p2@LOC374443	LOC374443	p2	374443	6.43308	10	3
CD4+CD25-CD45RA- memory conventional T cells	p1@GPR171	GPR171	p1	29909	6.34335	10	3
CD4+CD25-CD45RA+ naive conventional T cells	p2@TBC1D4	TBC1D4	p2	9882	5.48013	5	3
CD4+CD25-CD45RA+ naive conventional T cells	p1@THEMIS	THEMIS	p1	387357	5.25506	5	3
CD4+CD25-CD45RA+ naive conventional T cells	p3@LOC100129186	LOC100129186	p3	100129186	7.8037	6	3
CD4+CD25-CD45RA+ naive conventional T cells	p1@OR1F2P	OR1F2P	p1	26184	6.66772	6	3
CD4+CD25-CD45RA+ naive conventional T cells	p2@FHIT	FHIT	p2	2272	14.174	7	1
CD4+CD25-CD45RA+ naive conventional T cells	p2@OXNAD1	OXNAD1	p2	92106	13.826	7	1
CD4+CD25-CD45RA+ naive conventional T cells	p1@MDS2	MDS2	p1	259283	13.3653	7	1
CD4+CD25-CD45RA+ naive conventional T cells	p2@LDLRAP1	LDLRAP1	p2	26119	12.9669	7	1
CD4+CD25-CD45RA+ naive conventional T cells	p2@RCAN3	RCAN3	p2	11123	9.23131	7	1
CD4+CD25-CD45RA+ naive conventional T cells	p1@RCAN3AS	RCAN3AS	p1	100750325	9.07838	7	2
CD4+CD25-CD45RA+ naive conventional T cells	p1@CD28	CD28	p1	940	6.2501	7	3
CD4+CD25-CD45RA+ naive conventional T cells	p1@EDAR	EDAR	p1	10913	15.5006	8	1
CD4+CD25-CD45RA+ naive conventional T cells	p1@CD40LG	CD40LG	p1	959	10.0437	8	2
CD4+CD25-CD45RA+ naive conventional T cells	p1@BACH2	BACH2	p1	60468	7.93138	8	2
CD4+CD25-CD45RA+ naive conventional T cells	p1@C14orf178	C14orf178	p1	283579	7.87211	8	3
CD4+CD25-CD45RA+ naive conventional T cells	p1@LEPROTL1	LEPROTL1	p1	23484	7.81771	8	2
CD4+CD25-CD45RA+ naive conventional T cells	p8@COMMD3	COMMD3	p8	23412	7.53757	8	2
CD4+CD25-CD45RA+ naive conventional T cells	p5@FOXP1	FOXP1	p5	27086	7.3613	8	2
CD4+CD25-CD45RA+ naive conventional T cells	p2@PHOSPHO2	PHOSPHO2	p2	493911	6.36895	8	2
CD4+CD25-CD45RA+ naive conventional T cells	p1@LOC285965	LOC285965	p1	285965	6.35773	8	3
CD4+CD25-CD45RA+ naive conventional T cells	p2@NOSIP	NOSIP	p2	51070	13.4276	9	1
CD4+CD25-CD45RA+ naive conventional T cells	p1@BCORP1	BCORP1	p1	286554	12.607	9	1
CD4+CD25-CD45RA+ naive conventional T cells	p1@LOC100130231	LOC100130231	p1	100130231	9.45211	9	1
CD4+CD25-CD45RA+ naive conventional T cells	p1@TRAT1	TRAT1	p1	50852	8.94581	9	1
CD4+CD25-CD45RA+ naive conventional T cells	p1@MIR150	MIR150	p1	406942	8.70823	9	2
CD4+CD25-CD45RA+ naive conventional T cells	p1@FLT3LG	FLT3LG	p1	2323	8.69467	9	1
CD4+CD25-CD45RA+ naive conventional T cells	p1@PIK3IP1	PIK3IP1	p1	113791	7.99238	9	2
CD4+CD25-CD45RA+ naive conventional T cells	p1@CLEC2D	CLEC2D	p1	29121	7.25788	9	2
CD4+CD25-CD45RA+ naive conventional T cells	p1@GIMAP7	GIMAP7	p1	168537	6.2752	9	2
CD4+CD25-CD45RA+ naive conventional T cells	p1@THEM4	THEM4	p1	117145	5.56798	9	3
CD4+CD25-CD45RA+ naive conventional T cells	p1@ZNF101	ZNF101	p1	94039	5.26205	9	2
CD4+CD25-CD45RA+ naive conventional T cells	p3@FAM113B	FAM113B	p3	91523	12.6883	10	1
CD4+CD25-CD45RA+ naive conventional T cells	p1@ANKRD55	ANKRD55	p1	79722	12.4832	10	1
CD4+CD25-CD45RA+ naive conventional T cells	p1@TXK	TXK	p1	7294	9.83826	10	2
CD4+CD25-CD45RA+ naive conventional T cells	p1@LOC100131662	LOC100131662	p1	100131662	8.16513	10	2
CD4+CD25-CD45RA+ naive conventional T cells	p2@LOC374443	LOC374443	p2	374443	7.96887	10	2
CD4+CD25-CD45RA+ naive conventional T cells	p1@TC2N	TC2N	p1	123036	7.43033	10	2
CD4+CD25-CD45RA+ naive conventional T cells	p1@SIRPG	SIRPG	p1	55423	6.94449	10	3
CD4+CD25-CD45RA+ naive conventional T cells	p1@MTERFD2	MTERFD2	p1	130916	6.91206	10	1
CD4+CD25-CD45RA+ naive conventional T cells	p1@LOC100129196	LOC100129196	p1	100129196	6.60173	10	2
CD4+CD25-CD45RA+ naive conventional T cells	p1@C5orf39	C5orf39	p1	389289	6.26412	10	3
CD4+CD25-CD45RA+ naive conventional T cells	p2@FBLN7	FBLN7	p2	129804	6.20523	10	3
CD4+CD25-CD45RA+ naive conventional T cells	p1@BTN3A3	BTN3A3	p1	10384	5.5776	10	2
CD4+CD25-CD45RA+ naive conventional T cells	p1@CXorf40A	CXorf40A	p1	91966	5.5344	10	3
CD4+CD25-CD45RA+ naive conventional T cells	p1@SNORD104	SNORD104	p1	692227	5.42643	10	3
CD4+CD25-CD45RA+ naive conventional T cells	p1@RPL11	RPL11	p1	6135	5.27876	10	2
CD4+CD25-CD45RA+ naive conventional T cells	p2@BTBD9	BTBD9	p2	114781	5.09044	10	3
CD4+CD25+CD45RA- memory regulatory T cells	p1@C15orf53	C15orf53	p1	400359	17.6048	1	1
CD4+CD25+CD45RA- memory regulatory T cells	p1@FOXP3	FOXP3	p1	50943	14.8534	2	1
CD4+CD25+CD45RA- memory regulatory T cells	p2@IL2RA	IL2RA	p2	3559	13.9526	2	1
CD4+CD25+CD45RA- memory regulatory T cells	p1@CCR8	CCR8	p1	1237	16.5067	3	1
CD4+CD25+CD45RA- memory regulatory T cells	p1@CCR4	CCR4	p1	1233	15.8819	3	1
CD4+CD25+CD45RA- memory regulatory T cells	p1@CTLA4	CTLA4	p1	1493	15.7039	3	1
CD4+CD25+CD45RA- memory regulatory T cells	p3@CCR6	CCR6	p3	1235	15.3818	4	1
CD4+CD25+CD45RA- memory regulatory T cells	p2@TBC1D4	TBC1D4	p2	9882	11.8078	5	1
CD4+CD25+CD45RA- memory regulatory T cells	p1@CCR10	CCR10	p1	2826	9.12647	6	2
CD4+CD25+CD45RA- memory regulatory T cells	p1@OR1F2P	OR1F2P	p1	26184	9.06337	6	2
CD4+CD25+CD45RA- memory regulatory T cells	p1@CXCR6	CXCR6	p1	10663	5.1446	6	2
CD4+CD25+CD45RA- memory regulatory T cells	p2@STAM	STAM	p2	8027	13.1741	7	1
CD4+CD25+CD45RA- memory regulatory T cells	p1@GPR25	GPR25	p1	2848	12.1858	7	1
CD4+CD25+CD45RA- memory regulatory T cells	p1@ZBTB32	ZBTB32	p1	27033	10.5073	7	2
CD4+CD25+CD45RA- memory regulatory T cells	p1@CD28	CD28	p1	940	8.96721	7	2
CD4+CD25+CD45RA- memory regulatory T cells	p2@RCAN3	RCAN3	p2	11123	7.11119	7	3
CD4+CD25+CD45RA- memory regulatory T cells	p1@TIGIT	TIGIT	p1	201633	13.9306	8	1
CD4+CD25+CD45RA- memory regulatory T cells	p1@ICOS	ICOS	p1	29851	10.3152	8	1
CD4+CD25+CD45RA- memory regulatory T cells	p1@PYHIN1	PYHIN1	p1	149628	8.33372	8	2
CD4+CD25+CD45RA- memory regulatory T cells	p1@PMAIP1	PMAIP1	p1	5366	6.626	8	2
CD4+CD25+CD45RA- memory regulatory T cells	p1@LEPROTL1	LEPROTL1	p1	23484	5.52299	8	3
CD4+CD25+CD45RA- memory regulatory T cells	p1@THEM4	THEM4	p1	117145	9.31596	9	1
CD4+CD25+CD45RA- memory regulatory T cells	p1@CDKN1B	CDKN1B	p1	1027	8.10244	9	1
CD4+CD25+CD45RA- memory regulatory T cells	p1@GPR15	GPR15	p1	2838	7.99872	9	2
CD4+CD25+CD45RA- memory regulatory T cells	p5@HAUS3	HAUS3	p5	79441	7.20166	9	3
CD4+CD25+CD45RA- memory regulatory T cells	p1@ZNF101	ZNF101	p1	94039	5.20687	9	3
CD4+CD25+CD45RA- memory regulatory T cells	p1@TNFRSF18	TNFRSF18	p1	8784	9.53922	10	1
CD4+CD25+CD45RA- memory regulatory T cells	p1@LAIR2	LAIR2	p1	3904	8.46267	10	2
CD4+CD25+CD45RA- memory regulatory T cells	p1@EMBP1	EMBP1	p1	647121	8.23769	10	2
CD4+CD25+CD45RA- memory regulatory T cells	p1@SIRPG	SIRPG	p1	55423	7.99724	10	2
CD4+CD25+CD45RA- memory regulatory T cells	p1@CD2	CD2	p1	914	7.17499	10	2
CD4+CD25+CD45RA- memory regulatory T cells	p1@PTPRCAP	PTPRCAP	p1	5790	6.51501	10	3
CD4+CD25+CD45RA+ naive regulatory T cells	p1@LOC286442	LOC286442	p1	286442	17.2424	2	1
CD4+CD25+CD45RA+ naive regulatory T cells	p2@IL2RA	IL2RA	p2	3559	10.1238	2	2
CD4+CD25+CD45RA+ naive regulatory T cells	p1@FOXP3	FOXP3	p1	50943	9.4941	2	2
CD4+CD25+CD45RA+ naive regulatory T cells	p1@CTLA4	CTLA4	p1	1493	7.48024	3	2
CD4+CD25+CD45RA+ naive regulatory T cells	p2@TBC1D4	TBC1D4	p2	9882	8.12212	5	2
CD4+CD25+CD45RA+ naive regulatory T cells	p1@DOC2GP	DOC2GP	p1	390213	10.9514	6	2
CD4+CD25+CD45RA+ naive regulatory T cells	p1@OR1F2P	OR1F2P	p1	26184	10.1733	6	1
CD4+CD25+CD45RA+ naive regulatory T cells	p3@LOC100129186	LOC100129186	p3	100129186	9.03223	6	2
CD4+CD25+CD45RA+ naive regulatory T cells	p1@GTSCR1	GTSCR1	p1	220158	15.9599	7	1
CD4+CD25+CD45RA+ naive regulatory T cells	p2@RCAN3	RCAN3	p2	11123	9.03471	7	2
CD4+CD25+CD45RA+ naive regulatory T cells	p2@LDLRAP1	LDLRAP1	p2	26119	7.62821	7	2
CD4+CD25+CD45RA+ naive regulatory T cells	p1@MDS2	MDS2	p1	259283	7.11391	7	2
CD4+CD25+CD45RA+ naive regulatory T cells	p2@OXNAD1	OXNAD1	p2	92106	5.93056	7	2
CD4+CD25+CD45RA+ naive regulatory T cells	p1@RCAN3AS	RCAN3AS	p1	100750325	5.53836	7	3
CD4+CD25+CD45RA+ naive regulatory T cells	p5@FOXP1	FOXP1	p5	27086	11.9338	8	1
CD4+CD25+CD45RA+ naive regulatory T cells	p8@COMMD3	COMMD3	p8	23412	10.8582	8	1
CD4+CD25+CD45RA+ naive regulatory T cells	p1@LEPROTL1	LEPROTL1	p1	23484	9.1341	8	1
CD4+CD25+CD45RA+ naive regulatory T cells	p1@NDNL2	NDNL2	p1	56160	8.24425	8	1
CD4+CD25+CD45RA+ naive regulatory T cells	p1@TIGIT	TIGIT	p1	201633	5.45005	8	2
CD4+CD25+CD45RA+ naive regulatory T cells	p1@RPL26	RPL26	p1	6154	5.05818	8	2
CD4+CD25+CD45RA+ naive regulatory T cells	p1@ZNF101	ZNF101	p1	94039	12.1629	9	1
CD4+CD25+CD45RA+ naive regulatory T cells	p1@PIK3IP1	PIK3IP1	p1	113791	8.90941	9	1
CD4+CD25+CD45RA+ naive regulatory T cells	p1@THEM4	THEM4	p1	117145	7.74024	9	2
CD4+CD25+CD45RA+ naive regulatory T cells	p1@LOC100130231	LOC100130231	p1	100130231	7.37727	9	2
CD4+CD25+CD45RA+ naive regulatory T cells	p1@FLT3LG	FLT3LG	p1	2323	6.92686	9	3
CD4+CD25+CD45RA+ naive regulatory T cells	p1@CDKN1B	CDKN1B	p1	1027	6.75254	9	3
CD4+CD25+CD45RA+ naive regulatory T cells	p1@CLEC2D	CLEC2D	p1	29121	6.14396	9	3
CD4+CD25+CD45RA+ naive regulatory T cells	p1@MIR150	MIR150	p1	406942	5.14802	9	3
CD4+CD25+CD45RA+ naive regulatory T cells	p1@TXK	TXK	p1	7294	10.119	10	1
CD4+CD25+CD45RA+ naive regulatory T cells	p1@HAR1B	HAR1B	p1	768097	9.54557	10	1
CD4+CD25+CD45RA+ naive regulatory T cells	p2@FBLN7	FBLN7	p2	129804	9.40408	10	1
CD4+CD25+CD45RA+ naive regulatory T cells	p1@C5orf39	C5orf39	p1	389289	9.1638	10	1
CD4+CD25+CD45RA+ naive regulatory T cells	p2@LOC374443	LOC374443	p2	374443	8.78869	10	1
CD4+CD25+CD45RA+ naive regulatory T cells	p1@LOC100129196	LOC100129196	p1	100129196	8.4782	10	1
CD4+CD25+CD45RA+ naive regulatory T cells	p2@ZNF890P	ZNF890P	p2	645700	8.26907	10	2
CD4+CD25+CD45RA+ naive regulatory T cells	p1@LAIR2	LAIR2	p1	3904	7.17367	10	3
CD4+CD25+CD45RA+ naive regulatory T cells	p1@CXorf40A	CXorf40A	p1	91966	7.15932	10	1
CD4+CD25+CD45RA+ naive regulatory T cells	p1@SNORD104	SNORD104	p1	692227	7.12545	10	2
CD4+CD25+CD45RA+ naive regulatory T cells	p2@CCDC101	CCDC101	p2	112869	6.51095	10	2
CD4+CD25+CD45RA+ naive regulatory T cells	p1@SCARNA17	SCARNA17	p1	677769	5.53085	10	3
CD4+CD25+CD45RA+ naive regulatory T cells	p1@CXCR4	CXCR4	p1	7852	5.42083	10	3
CD4+CD25+CD45RA+ naive regulatory T cells	p1@MTERFD2	MTERFD2	p1	130916	5.20697	10	2
CD4+CD25+CD45RA+ naive regulatory T cells	p2@ZNF263	ZNF263	p2	10127	5.03643	10	3
CD4+CD25+CD45RA+ naive regulatory T cells	p12@HIST1H4H	HIST1H4H	p12	8365	5.01448	10	2
CD8+ T Cells	p1@ZNF683	ZNF683	p1	257101	6.14811	3	3
CD8+ T Cells	p1@GZMK	GZMK	p1	3003	10.0981	4	2
CD8+ T Cells	p1@GZMA	GZMA	p1	3001	5.64877	5	2
CD8+ T Cells	p3@KLRK1	KLRK1	p3	22914	9.41809	6	2
CD8+ T Cells	p1@CD8A	CD8A	p1	925	8.68022	6	2
CD8+ T Cells	p1@GZMH	GZMH	p1	2999	7.49357	6	2
CD8+ T Cells	p1@TTC16	TTC16	p1	158248	7.52591	7	2
CD8+ T Cells	p1@GZMM	GZMM	p1	3004	6.63903	7	2
CD8+ T Cells	p5@PTPN4	PTPN4	p5	5775	6.32645	7	2
CD8+ T Cells	p2@SAMD3	SAMD3	p2	154075	5.47892	7	2
CD8+ T Cells	p1@LOC100128420	LOC100128420	p1	100128420	5.4164	7	3
CD8+ T Cells	p2@LDLRAP1	LDLRAP1	p2	26119	5.04849	7	3
CD8+ T Cells	p1@APOBEC3G	APOBEC3G	p1	60489	5.66694	8	2
CD8+ T Cells	p1@GIMAP7	GIMAP7	p1	168537	9.01455	9	1
CD8+ T Cells	p1@FCRL6	FCRL6	p1	343413	5.60861	9	3
CD8+ T Cells	p2@NOSIP	NOSIP	p2	51070	5.20438	9	3
CD8+ T Cells	p1@GPR171	GPR171	p1	29909	8.90006	10	1
CD8+ T Cells	p1@TC2N	TC2N	p1	123036	6.68467	10	3
CD8+ T Cells	p1@SCARNA17	SCARNA17	p1	677769	6.56299	10	2
CD8+ T Cells	p3@FAM113B	FAM113B	p3	91523	5.13317	10	2
Dendritic Cells - plasmacytoid	p1@CLEC4C	CLEC4C	p1	170482	17.7596	1	1
Dendritic Cells - plasmacytoid	p1@LILRA4	LILRA4	p1	23547	17.7333	1	1
Dendritic Cells - plasmacytoid	p1@PHEX	PHEX	p1	5251	17.7003	1	1
Dendritic Cells - plasmacytoid	p3@SIDT1	SIDT1	p3	54847	17.408	1	1
Dendritic Cells - plasmacytoid	p2@PPM1J	PPM1J	p2	333926	17.2358	1	1
Dendritic Cells - plasmacytoid	p1@LRRC36	LRRC36	p1	55282	8.39356	2	2
Dendritic Cells - plasmacytoid	p3@SYCP2L	SYCP2L	p3	221711	16.8184	2	1
Dendritic Cells - plasmacytoid	p1@PLD4	PLD4	p1	122618	16.6512	2	1
Dendritic Cells - plasmacytoid	p1@IRF7	IRF7	p1	3665	16.6224	2	1
Dendritic Cells - plasmacytoid	p1@IRF4	IRF4	p1	3662	15.5973	2	1
Dendritic Cells - plasmacytoid	p1@IL3RA	IL3RA	p1	3563	17.0197	3	1
Dendritic Cells - plasmacytoid	p1@TCL1A	TCL1A	p1	8115	8.02025	3	2
Dendritic Cells - plasmacytoid	p3@CCDC50	CCDC50	p3	152137	16.4643	3	1
Dendritic Cells - plasmacytoid	p2@KIAA1984	KIAA1984	p2	84960	16.285	3	1
Dendritic Cells - plasmacytoid	p1@PTCRA	PTCRA	p1	171558	12.6176	3	1
Dendritic Cells - plasmacytoid	p1@GZMB	GZMB	p1	3002	15.0407	3	1
Dendritic Cells - plasmacytoid	p1@FAM129C	FAM129C	p1	199786	10.6352	4	2
Dendritic Cells - plasmacytoid	p1@KIAA0226L	KIAA0226L	p1	80183	9.14579	4	1
Dendritic Cells - plasmacytoid	p3@HHAT	HHAT	p3	55733	12.0685	4	1
Dendritic Cells - plasmacytoid	p1@SLC9A11	SLC9A11	p1	284525	8.23801	4	2
Dendritic Cells - plasmacytoid	p1@IRF8	IRF8	p1	3394	16.0446	4	1
Dendritic Cells - plasmacytoid	p1@KLRF2	KLRF2	p1	100431172	15.9856	4	1
Dendritic Cells - plasmacytoid	p2@FCHSD2	FCHSD2	p2	9873	15.5194	4	1
Dendritic Cells - plasmacytoid	p2@HESX1	HESX1	p2	8820	15.1313	4	1
Dendritic Cells - plasmacytoid	p1@FAM160A1	FAM160A1	p1	729830	10.898	5	1
Dendritic Cells - plasmacytoid	p1@TCL1B	TCL1B	p1	9623	10.7974	5	1
Dendritic Cells - plasmacytoid	p2@PLEKHD1	PLEKHD1	p2	400224	10.6222	6	1
Dendritic Cells - plasmacytoid	p1@SCT	SCT	p1	6343	10.5968	6	1
Dendritic Cells - plasmacytoid	p2@MAP2K6	MAP2K6	p2	5608	10.4347	6	1
Dendritic Cells - plasmacytoid	p1@TRAF4	TRAF4	p1	9618	13.3222	6	1
Dendritic Cells - plasmacytoid	p2@HTR3A	HTR3A	p2	3359	7.62961	6	2
Dendritic Cells - plasmacytoid	p1@SHD	SHD	p1	56961	7.1357	6	3
Dendritic Cells - plasmacytoid	p2@ZNF791	ZNF791	p2	163049	14.7308	6	1
Dendritic Cells - plasmacytoid	p3@WNT10A	WNT10A	p3	80326	14.6096	6	1
Dendritic Cells - plasmacytoid	p1@CDYL	CDYL	p1	9425	5.3739	6	2
Dendritic Cells - plasmacytoid	p1@SLC15A4	SLC15A4	p1	121260	10.9594	6	1
Dendritic Cells - plasmacytoid	p1@N4BP2L1	N4BP2L1	p1	90634	10.0561	7	1
Dendritic Cells - plasmacytoid	p1@DERL3	DERL3	p1	91319	13.2987	7	1
Dendritic Cells - plasmacytoid	p1@CLP1	CLP1	p1	10978	7.27957	7	2
Dendritic Cells - plasmacytoid	p1@LOC285972	LOC285972	p1	285972	15.0033	7	1
Dendritic Cells - plasmacytoid	p1@CXCR3	CXCR3	p1	2833	14.7926	7	1
Dendritic Cells - plasmacytoid	p1@P2RY6	P2RY6	p1	5031	6.83144	7	2
Dendritic Cells - plasmacytoid	p1@WDFY4	WDFY4	p1	57705	11.3072	7	1
Dendritic Cells - plasmacytoid	p1@TLR7	TLR7	p1	51284	13.943	7	1
Dendritic Cells - plasmacytoid	p1@VASH2	VASH2	p1	79805	13.3805	7	1
Dendritic Cells - plasmacytoid	p1@ERP29	ERP29	p1	10961	5.15815	7	3
Dendritic Cells - plasmacytoid	p1@GPR114	GPR114	p1	221188	9.72321	8	1
Dendritic Cells - plasmacytoid	p1@TTC24	TTC24	p1	164118	9.32698	8	2
Dendritic Cells - plasmacytoid	p2@SEC61B	SEC61B	p2	10952	9.11235	8	1
Dendritic Cells - plasmacytoid	p1@NUDT17	NUDT17	p1	200035	7.15538	8	1
Dendritic Cells - plasmacytoid	p1@DUSP5	DUSP5	p1	1847	6.95405	8	2
Dendritic Cells - plasmacytoid	p1@TLR9	TLR9	p1	54106	14.7316	8	1
Dendritic Cells - plasmacytoid	p1@P2RY14	P2RY14	p1	9934	6.58695	8	3
Dendritic Cells - plasmacytoid	p4@C18orf1	C18orf1	p4	753	6.12416	8	3
Dendritic Cells - plasmacytoid	p1@TMIGD2	TMIGD2	p1	126259	5.95792	8	3
Dendritic Cells - plasmacytoid	p1@SPIB	SPIB	p1	6689	11.0909	8	1
Dendritic Cells - plasmacytoid	p1@TRIT1	TRIT1	p1	54802	5.54838	8	2
Dendritic Cells - plasmacytoid	p1@KIAA1274	KIAA1274	p1	27143	12.1746	9	1
Dendritic Cells - plasmacytoid	p1@ERN1	ERN1	p1	2081	10.2646	9	1
Dendritic Cells - plasmacytoid	p1@CRYM-AS1	CRYM-AS1	p1	400508	9.61489	9	2
Dendritic Cells - plasmacytoid	p1@IFI44L	IFI44L	p1	10964	9.59134	9	1
Dendritic Cells - plasmacytoid	p1@BLNK	BLNK	p1	29760	8.73896	9	2
Dendritic Cells - plasmacytoid	p1@ZNF852	ZNF852	p1	285346	8.55341	9	2
Dendritic Cells - plasmacytoid	p1@CCR2	CCR2	p1	729230	8.47388	9	2
Dendritic Cells - plasmacytoid	p1@UNC93B1	UNC93B1	p1	81622	8.14994	9	1
Dendritic Cells - plasmacytoid	p1@SPCS1	SPCS1	p1	28972	7.56962	9	1
Dendritic Cells - plasmacytoid	p1@FLT3	FLT3	p1	2322	7.43352	9	3
Dendritic Cells - plasmacytoid	p2@AMIGO3	AMIGO3	p2	386724	11.4228	9	1
Dendritic Cells - plasmacytoid	p1@KCNK17	KCNK17	p1	89822	12.2614	9	1
Dendritic Cells - plasmacytoid	p1@ALG2	ALG2	p1	85365	6.40671	9	2
Dendritic Cells - plasmacytoid	p3@AKAP13	AKAP13	p3	11214	5.81751	9	2
Dendritic Cells - plasmacytoid	p1@CSF2RB	CSF2RB	p1	1439	5.74506	9	3
Dendritic Cells - plasmacytoid	p1@SRSF6	SRSF6	p1	6431	5.20584	9	1
Dendritic Cells - plasmacytoid	p1@CLN8	CLN8	p1	2055	10.9574	10	1
Dendritic Cells - plasmacytoid	p1@TIFAB	TIFAB	p1	497189	10.0443	10	1
Dendritic Cells - plasmacytoid	p2@C16orf93	C16orf93	p2	90835	9.0572	10	1
Dendritic Cells - plasmacytoid	p1@CD2AP	CD2AP	p1	23607	8.65786	10	1
Dendritic Cells - plasmacytoid	p1@MTMR1	MTMR1	p1	8776	8.55067	10	1
Dendritic Cells - plasmacytoid	p1@TM9SF2	TM9SF2	p1	9375	8.19642	10	1
Dendritic Cells - plasmacytoid	p1@ZBTB33	ZBTB33	p1	10009	7.78121	10	1
Dendritic Cells - plasmacytoid	p1@MAPKAPK2	MAPKAPK2	p1	9261	7.01605	10	2
Dendritic Cells - plasmacytoid	p1@ZBTB2	ZBTB2	p1	57621	6.97677	10	1
Dendritic Cells - plasmacytoid	p1@RIOK1	RIOK1	p1	83732	6.39742	10	1
Dendritic Cells - plasmacytoid	p1@UBE2J1	UBE2J1	p1	51465	6.33508	10	3
Dendritic Cells - plasmacytoid	p2@PARP10	PARP10	p2	84875	13.1819	10	1
Dendritic Cells - plasmacytoid	p1@FUT7	FUT7	p1	2529	14.6784	10	1
Dendritic Cells - plasmacytoid	p1@THUMPD2	THUMPD2	p1	80745	5.62913	10	2
Dendritic Cells - plasmacytoid	p1@GRASP	GRASP	p1	160622	5.57891	10	3
Dendritic Cells - plasmacytoid	p1@ST3GAL2	ST3GAL2	p1	6483	5.07979	10	3
Endothelial Cells - Lymphatic	p1@ANGPT2	ANGPT2	p1	285	16.1138	3	1
Endothelial Cells - Lymphatic	p4@TM4SF18	TM4SF18	p4	116441	15.6936	5	1
Endothelial Cells - Lymphatic	p1@TRIML2	TRIML2	p1	205860	14.4726	5	1
Endothelial Cells - Lymphatic	p2@MMRN1	MMRN1	p2	22915	12.2878	6	1
Endothelial Cells - Lymphatic	p1@TNFSF18	TNFSF18	p1	8995	13.3373	7	1
Endothelial Cells - Lymphatic	p1@C18orf34	C18orf34	p1	374864	11.1823	7	1
Endothelial Cells - Lymphatic	p1@GPR116	GPR116	p1	221395	11.0526	7	1
Endothelial Cells - Lymphatic	p1@LOC100507254	LOC100507254	p1	100507254	10.4505	8	1
Endothelial Cells - Lymphatic	p1@MIR216A	MIR216A	p1	406998	7.32836	8	3
Endothelial Cells - Lymphatic	p5@BMP4	BMP4	p5	652	6.38799	8	2
Endothelial Cells - Lymphatic	p1@ADAMTS18	ADAMTS18	p1	170692	14.3017	9	1
Endothelial Cells - Lymphatic	p1@C6orf138	C6orf138	p1	442213	11.1787	9	1
Endothelial Cells - Lymphatic	p1@APLN	APLN	p1	8862	9.73507	9	2
Endothelial Cells - Lymphatic	p1@NTN4	NTN4	p1	59277	8.677	9	1
Endothelial Cells - Lymphatic	p1@FAM43A	FAM43A	p1	131583	5.91247	9	3
Endothelial Cells - Lymphatic	p3@CAV1	CAV1	p3	857	11.367	10	1
Endothelial Cells - Lymphatic	p1@BACE2	BACE2	p1	25825	10.5119	10	1
Endothelial Cells - Lymphatic	p1@TNFSF15	TNFSF15	p1	9966	9.53428	10	1
Endothelial Cells - Lymphatic	p5@MID1	MID1	p5	4281	7.96136	10	1
Endothelial Cells - Lymphatic	p1@CXorf36	CXorf36	p1	79742	7.75373	10	2
Endothelial Cells - Lymphatic	p1@GLCE	GLCE	p1	26035	7.17589	10	2
Endothelial Cells - Lymphatic	p1@CDH5	CDH5	p1	1003	5.81097	10	3
Endothelial Cells - Microvascular	p1@ANGPT2	ANGPT2	p1	285	5.03381	3	2
Endothelial Cells - Microvascular	p1@ESX1	ESX1	p1	80712	10.187	3	2
Endothelial Cells - Microvascular	p1@TNFSF18	TNFSF18	p1	8995	6.92362	7	2
Endothelial Cells - Microvascular	p1@LOC441179	LOC441179	p1	441179	13.9175	8	1
Endothelial Cells - Microvascular	p2@KIF17	KIF17	p2	57576	11.5406	8	1
Endothelial Cells - Microvascular	p2@MOV10L1	MOV10L1	p2	54456	10.6791	8	1
Endothelial Cells - Microvascular	p1@FLT4	FLT4	p1	2324	8.38513	8	2
Endothelial Cells - Microvascular	p1@KIAA1274	KIAA1274	p1	27143	5.50487	9	2
Endothelial Cells - Microvascular	p1@UBD	UBD	p1	10537	10.3663	9	1
Endothelial Cells - Microvascular	p1@TIE1	TIE1	p1	7075	8.41031	9	1
Endothelial Cells - Microvascular	p1@ROBO4	ROBO4	p1	54538	7.41691	9	2
Endothelial Cells - Microvascular	p1@FAM43A	FAM43A	p1	131583	7.05741	9	2
Endothelial Cells - Microvascular	p1@ECSCR	ECSCR	p1	641700	6.40216	9	3
Endothelial Cells - Microvascular	p1@SOX18	SOX18	p1	54345	6.33622	9	3
Endothelial Cells - Microvascular	p1@CDH5	CDH5	p1	1003	6.24405	10	1
Endothelial Cells - Microvascular	p1@BACE2	BACE2	p1	25825	6.10076	10	2
Endothelial Cells - Microvascular	p1@FAM70B	FAM70B	p1	348013	5.69363	10	3
Endothelial Cells - Microvascular	p3@CAV1	CAV1	p3	857	5.33137	10	2
Endothelial Cells - Microvascular	p1@RBM3	RBM3	p1	5935	5.22147	10	1
Endothelial Cells - Microvascular	p1@TNFAIP8L1	TNFAIP8L1	p1	126282	10.5948	10	1
Endothelial Cells - Microvascular	p1@N4BP3	N4BP3	p1	23138	9.23075	10	1
Endothelial Cells - Microvascular	p1@CXorf36	CXorf36	p1	79742	8.52899	10	1
Endothelial Cells - Microvascular	p5@MID1	MID1	p5	4281	7.47169	10	2
Endothelial Cells - Microvascular	p1@C15orf54	C15orf54	p1	400360	6.9777	10	2
Endothelial Cells - Microvascular	p1@PDGFB	PDGFB	p1	5155	6.61913	10	2
Eosinophils	p2@ARFIP1	ARFIP1	p2	27236	16.757	2	1
Eosinophils	p1@BCL2A1	BCL2A1	p1	597	16.2476	2	1
Eosinophils	p2@FBRS	FBRS	p2	64319	15.1604	2	1
Eosinophils	p2@PPCDC	PPCDC	p2	60490	10.7533	2	2
Eosinophils	p5@SLC12A6	SLC12A6	p5	9990	10.7427	2	2
Eosinophils	p5@FLJ22447	FLJ22447	p5	400221	14.2747	2	1
Eosinophils	p1@VNN3	VNN3	p1	55350	5.06142	2	2
Eosinophils	p2@NBN	NBN	p2	4683	13.6553	2	1
Eosinophils	p1@PELI1	PELI1	p1	57162	13.6201	2	1
Eosinophils	p4@ADORA2A	ADORA2A	p4	135	13.4885	2	1
Eosinophils	p1@IL1R2	IL1R2	p1	7850	13.0877	2	1
Eosinophils	p2@NEDD9	NEDD9	p2	4739	12.9378	2	1
Eosinophils	p1@TMCC3	TMCC3	p1	57458	11.9768	2	2
Eosinophils	p4@GP5	GP5	p4	2814	17.2866	2	1
Eosinophils	p1@ATG2A	ATG2A	p1	23130	11.0532	2	2
Eosinophils	p4@C2CD3	C2CD3	p4	26005	6.76014	2	2
Eosinophils	p2@PRKCH	PRKCH	p2	5583	16.7847	3	1
Eosinophils	p1@OSM	OSM	p1	5008	16.7148	3	1
Eosinophils	p7@LOC257358	LOC257358	p7	257358	16.709	3	1
Eosinophils	p1@IL8	IL8	p1	3576	16.4863	3	1
Eosinophils	p1@CCDC147	CCDC147	p1	159686	15.9669	3	1
Eosinophils	p1@SOS2	SOS2	p1	6655	5.14879	3	3
Eosinophils	p2@MAPK13	MAPK13	p2	5603	15.8476	3	1
Eosinophils	p1@TREM1	TREM1	p1	54210	15.3667	3	1
Eosinophils	p1@MIR3945	MIR3945	p1	100500818	15.0904	3	1
Eosinophils	p2@SYAP1	SYAP1	p2	94056	14.8796	3	1
Eosinophils	p1@AQP9	AQP9	p1	366	14.7884	3	1
Eosinophils	p2@PDE4B	PDE4B	p2	5142	14.7024	3	1
Eosinophils	p1@N4BP1	N4BP1	p1	9683	14.5798	3	1
Eosinophils	p3@LMNB1	LMNB1	p3	4001	14.549	3	1
Eosinophils	p2@MIR4736	MIR4736	p2	100616220	6.27613	3	2
Eosinophils	p2@LINC00528	LINC00528	p2	200298	13.8706	3	1
Eosinophils	p3@DYSF	DYSF	p3	8291	6.13329	3	2
Eosinophils	p1@AMPD2	AMPD2	p1	271	13.1818	3	1
Eosinophils	p2@AP3S2	AP3S2	p2	10239	12.3839	3	1
Eosinophils	p1@SRGN	SRGN	p1	5552	9.70317	3	2
Eosinophils	p1@C5AR1	C5AR1	p1	728	9.62511	3	2
Eosinophils	p1@GPR97	GPR97	p1	222487	11.8824	3	2
Eosinophils	p2@ZCCHC6	ZCCHC6	p2	79670	9.33053	3	2
Eosinophils	p1@TMCC1	TMCC1	p1	23023	11.5775	3	1
Eosinophils	p1@IVNS1ABP	IVNS1ABP	p1	10625	11.478	3	1
Eosinophils	p1@DOCK4	DOCK4	p1	9732	11.3488	3	1
Eosinophils	p1@CASS4	CASS4	p1	57091	7.89057	3	2
Eosinophils	p1@PHF20L1	PHF20L1	p1	51105	7.57922	3	3
Eosinophils	p1@C10orf46	C10orf46	p1	143384	7.08475	3	3
Eosinophils	p1@IRAK2	IRAK2	p1	3656	10.9924	4	2
Eosinophils	p1@IFITM2	IFITM2	p1	10581	10.8707	4	2
Eosinophils	p2@LOC646471	LOC646471	p2	646471	15.0072	4	1
Eosinophils	p1@LOC100289495	LOC100289495	p1	100289495	14.8819	4	1
Eosinophils	p1@IPMK	IPMK	p1	253430	6.45586	4	3
Eosinophils	p1@G0S2	G0S2	p1	50486	14.8014	4	1
Eosinophils	p1@SIPA1L1	SIPA1L1	p1	26037	10.7491	4	2
Eosinophils	p1@PLAUR	PLAUR	p1	5329	14.708	4	1
Eosinophils	p4@TXNRD1	TXNRD1	p4	7296	10.7393	4	2
Eosinophils	p1@NINJ1	NINJ1	p1	4814	14.3946	4	1
Eosinophils	p1@ACAP2	ACAP2	p1	23527	6.33472	4	3
Eosinophils	p3@RASSF5	RASSF5	p3	83593	14.1816	4	1
Eosinophils	p1@C17orf107	C17orf107	p1	100130311	10.5764	4	2
Eosinophils	p1@CLEC4E	CLEC4E	p1	26253	14.1565	4	1
Eosinophils	p1@IFNGR1	IFNGR1	p1	3459	13.9501	4	1
Eosinophils	p2@HIVEP1	HIVEP1	p2	3096	13.8295	4	1
Eosinophils	p1@LITAF	LITAF	p1	9516	10.3801	4	2
Eosinophils	p1@PLXNC1	PLXNC1	p1	10154	6.21889	4	3
Eosinophils	p1@GNAI3	GNAI3	p1	2773	10.2643	4	1
Eosinophils	p1@DENND5A	DENND5A	p1	23258	13.4026	4	1
Eosinophils	p2@GGA1	GGA1	p2	26088	10.2027	4	2
Eosinophils	p1@KIAA0232	KIAA0232	p1	9778	6.12898	4	2
Eosinophils	p2@THAP9	THAP9	p2	79725	12.848	4	1
Eosinophils	p1@TMEM127	TMEM127	p1	55654	5.99447	4	2
Eosinophils	p1@ALOX5AP	ALOX5AP	p1	241	12.3896	4	1
Eosinophils	p1@LIMK2	LIMK2	p1	3985	12.143	4	1
Eosinophils	p2@SLC9A8	SLC9A8	p2	23315	12.1096	4	1
Eosinophils	p1@SAMSN1	SAMSN1	p1	64092	12.0256	4	1
Eosinophils	p1@BIN3	BIN3	p1	55909	5.68578	4	3
Eosinophils	p3@PCNX	PCNX	p3	22990	11.9263	4	1
Eosinophils	p1@CIR1	CIR1	p1	9541	9.32071	4	2
Eosinophils	p2@ZBTB7B	ZBTB7B	p2	51043	9.26965	4	2
Eosinophils	p1@IL4R	IL4R	p1	3566	9.19443	4	2
Eosinophils	p1@LINC00173	LINC00173	p1	100287569	9.12248	4	2
Eosinophils	p2@FOLR3	FOLR3	p2	2352	11.4203	4	2
Eosinophils	p1@KIAA0226L	KIAA0226L	p1	80183	8.94431	4	2
Eosinophils	p1@ZNF668	ZNF668	p1	79759	8.87851	4	2
Eosinophils	p1@UBE2R2	UBE2R2	p1	54926	5.49843	4	2
Eosinophils	p4@NSMAF	NSMAF	p4	8439	11.304	4	2
Eosinophils	p1@GLT1D1	GLT1D1	p1	144423	8.54472	4	3
Eosinophils	p1@GBP1	GBP1	p1	2633	8.10719	4	2
Eosinophils	p1@ATP11B	ATP11B	p1	23200	7.77799	4	3
Eosinophils	p1@SEC14L1	SEC14L1	p1	6397	11.2034	4	2
Eosinophils	p1@RAB8B	RAB8B	p1	51762	7.64673	4	2
Eosinophils	p1@RNF44	RNF44	p1	22838	7.57036	4	2
Eosinophils	p1@ABHD2	ABHD2	p1	11057	7.25951	4	2
Eosinophils	p1@ZNF281	ZNF281	p1	23528	7.23205	4	2
Eosinophils	p1@CTBS	CTBS	p1	1486	6.90576	4	2
Eosinophils	p1@VNN2	VNN2	p1	8875	5.20997	5	2
Eosinophils	p2@VCPIP1	VCPIP1	p2	80124	6.67854	5	3
Eosinophils	p1@GAB2	GAB2	p1	9846	6.6743	5	2
Eosinophils	p1@NAMPT	NAMPT	p1	10135	6.6161	5	2
Eosinophils	p1@IL1RN	IL1RN	p1	3557	15.894	5	1
Eosinophils	p1@SPAG9	SPAG9	p1	9043	10.9009	5	1
Eosinophils	p1@LOC100130597	LOC100130597	p1	100130597	10.8464	5	1
Eosinophils	p1@LCP2	LCP2	p1	3937	10.8271	5	2
Eosinophils	p1@MXD1	MXD1	p1	4084	10.821	5	2
Eosinophils	p2@TRPM6	TRPM6	p2	140803	5.09797	5	2
Eosinophils	p4@PPP2R5C	PPP2R5C	p4	5527	14.7621	5	1
Eosinophils	p3@FLCN	FLCN	p3	201163	14.692	5	1
Eosinophils	p1@EGR3	EGR3	p1	1960	14.6538	5	1
Eosinophils	p1@TLR1	TLR1	p1	7096	5.07514	5	3
Eosinophils	p1@DOCK5	DOCK5	p1	80005	14.4695	5	1
Eosinophils	p2@NEDD8	NEDD8	p2	4738	14.4437	5	1
Eosinophils	p1@MIDN	MIDN	p1	90007	6.34351	5	2
Eosinophils	p1@SUMO1P1	SUMO1P1	p1	391257	10.5132	5	1
Eosinophils	p4@GMPR2	GMPR2	p4	51292	6.29768	5	2
Eosinophils	p1@LOC100128429	LOC100128429	p1	100128429	14.0311	5	1
Eosinophils	p1@LOC100302650	LOC100302650	p1	100302650	13.7686	5	1
Eosinophils	p1@GPSM3	GPSM3	p1	63940	6.22116	5	2
Eosinophils	p1@NFKBIZ	NFKBIZ	p1	64332	13.5486	5	1
Eosinophils	p2@RAB5A	RAB5A	p2	5868	13.5013	5	1
Eosinophils	p1@BCL3	BCL3	p1	602	10.1336	5	2
Eosinophils	p2@LOC401588	LOC401588	p2	401588	12.8246	5	1
Eosinophils	p1@B3GNT5	B3GNT5	p1	84002	12.688	5	1
Eosinophils	p4@UBE2D3	UBE2D3	p4	7323	9.98407	5	2
Eosinophils	p1@SLC45A4	SLC45A4	p1	57210	9.96072	5	2
Eosinophils	p1@FPR2	FPR2	p1	2358	9.83669	5	2
Eosinophils	p1@ZDHHC18	ZDHHC18	p1	84243	9.82347	5	2
Eosinophils	p3@SPATA2L	SPATA2L	p3	124044	5.87843	5	2
Eosinophils	p2@FLJ36644	FLJ36644	p2	400617	9.79963	5	2
Eosinophils	p1@EHD1	EHD1	p1	10938	9.79222	5	2
Eosinophils	p1@STK40	STK40	p1	83931	9.65027	5	1
Eosinophils	p1@FCAR	FCAR	p1	2204	9.55845	5	2
Eosinophils	p1@AHCTF1	AHCTF1	p1	25909	9.51533	5	2
Eosinophils	p2@KIAA0247	KIAA0247	p2	9766	9.44402	5	2
Eosinophils	p2@FAM49B	FAM49B	p2	51571	9.26168	5	2
Eosinophils	p1@PPP4R2	PPP4R2	p1	151987	5.58763	5	2
Eosinophils	p2@SLA	SLA	p2	6503	9.16968	5	2
Eosinophils	p1@LOC100132344	LOC100132344	p1	100132344	11.7116	5	2
Eosinophils	p1@BOD1L	BOD1L	p1	259282	9.07193	5	2
Eosinophils	p2@FRMD4B	FRMD4B	p2	23150	9.01589	5	2
Eosinophils	p1@C12orf35	C12orf35	p1	55196	5.54596	5	3
Eosinophils	p2@FBXL13	FBXL13	p2	222235	8.76727	5	2
Eosinophils	p1@TLE3	TLE3	p1	7090	8.7177	5	2
Eosinophils	p1@RNF19B	RNF19B	p1	127544	11.297	5	1
Eosinophils	p2@EIF2C3	EIF2C3	p2	192669	8.64628	5	2
Eosinophils	p2@SH2D3C	SH2D3C	p2	10044	8.52523	5	2
Eosinophils	p1@EMR3	EMR3	p1	84658	8.44907	5	2
Eosinophils	p1@PNPLA8	PNPLA8	p1	50640	8.23811	5	1
Eosinophils	p1@XPO6	XPO6	p1	23214	8.23423	5	2
Eosinophils	p1@SHOC2	SHOC2	p1	8036	7.9761	5	2
Eosinophils	p1@NLRP6	NLRP6	p1	171389	7.97393	5	2
Eosinophils	p2@VPS13B	VPS13B	p2	157680	7.93882	5	2
Eosinophils	p2@ABHD13	ABHD13	p2	84945	7.71928	5	3
Eosinophils	p1@KCMF1	KCMF1	p1	56888	7.50567	5	3
Eosinophils	p2@IFIT3	IFIT3	p2	3437	7.38902	5	2
Eosinophils	p1@PREX1	PREX1	p1	57580	7.30388	5	2
Eosinophils	p2@MME	MME	p2	4311	5.36742	5	3
Eosinophils	p1@KLHL2	KLHL2	p1	11275	7.23635	5	2
Eosinophils	p1@C1orf138	C1orf138	p1	574406	6.92329	5	2
Eosinophils	p1@FCGR2A	FCGR2A	p1	2212	6.89308	5	2
Eosinophils	p1@TMEM154	TMEM154	p1	201799	6.82345	5	2
Eosinophils	p1@CDADC1	CDADC1	p1	81602	6.72979	6	3
Eosinophils	p1@TREML4	TREML4	p1	285852	16.3167	6	1
Eosinophils	p1@GMIP	GMIP	p1	51291	6.61411	6	3
Eosinophils	p1@MBOAT7	MBOAT7	p1	79143	6.52985	6	2
Eosinophils	p1@RILPL2	RILPL2	p1	196383	15.8212	6	1
Eosinophils	p1@PHACTR1	PHACTR1	p1	221692	15.788	6	1
Eosinophils	p1@C9orf72	C9orf72	p1	203228	10.8357	6	1
Eosinophils	p1@CSF3R	CSF3R	p1	1441	10.8249	6	2
Eosinophils	p3@C15orf29	C15orf29	p3	79768	14.8587	6	1
Eosinophils	p1@PLEK	PLEK	p1	5341	14.8051	6	1
Eosinophils	p1@OXSR1	OXSR1	p1	9943	6.41177	6	2
Eosinophils	p1@TRIB1	TRIB1	p1	10221	10.6967	6	2
Eosinophils	p1@PXT1	PXT1	p1	222659	14.5991	6	1
Eosinophils	p5@LRRC4	LRRC4	p5	64101	6.36494	6	2
Eosinophils	p4@SPAG1	SPAG1	p4	6674	10.6697	6	2
Eosinophils	p1@SOD2	SOD2	p1	6648	10.6575	6	1
Eosinophils	p3@GPR27	GPR27	p3	2850	5.19679	6	3
Eosinophils	p1@CHST15	CHST15	p1	51363	10.6215	6	2
Eosinophils	p1@CSAD	CSAD	p1	51380	6.34629	6	2
Eosinophils	p1@NFKBIE	NFKBIE	p1	4794	14.2551	6	1
Eosinophils	p1@CREBBP	CREBBP	p1	1387	5.07483	6	3
Eosinophils	p2@JMJD6	JMJD6	p2	23210	14.1812	6	1
Eosinophils	p2@LOC648987	LOC648987	p2	648987	5.19601	6	2
Eosinophils	p1@FFAR2	FFAR2	p1	2867	10.3936	6	2
Eosinophils	p1@IRAK3	IRAK3	p1	11213	6.23602	6	2
Eosinophils	p1@CSNK1D	CSNK1D	p1	1453	10.3267	6	1
Eosinophils	p1@PURB	PURB	p1	5814	10.246	6	1
Eosinophils	p2@NFKB2	NFKB2	p2	4791	13.4106	6	1
Eosinophils	p1@RNF169	RNF169	p1	254225	6.14201	6	2
Eosinophils	p2@PATL1	PATL1	p2	219988	13.3953	6	1
Eosinophils	p1@KIAA1257	KIAA1257	p1	57501	13.2638	6	1
Eosinophils	p2@RIT1	RIT1	p2	6016	13.0697	6	1
Eosinophils	p1@ALPK1	ALPK1	p1	80216	6.04509	6	2
Eosinophils	p1@ELL	ELL	p1	8178	10.0611	6	2
Eosinophils	p1@GPR65	GPR65	p1	8477	12.4808	6	1
Eosinophils	p1@CD82	CD82	p1	3732	9.94859	6	1
Eosinophils	p1@STX3	STX3	p1	6809	9.89316	6	2
Eosinophils	p1@DIRC2	DIRC2	p1	84925	5.87338	6	3
Eosinophils	p1@IFIH1	IFIH1	p1	64135	12.3535	6	1
Eosinophils	p1@IRS2	IRS2	p1	8660	9.79179	6	2
Eosinophils	p1@PTEN	PTEN	p1	5728	5.29006	6	2
Eosinophils	p1@PRKD2	PRKD2	p1	25865	5.77469	6	2
Eosinophils	p1@GNG2	GNG2	p1	54331	11.9694	6	1
Eosinophils	p4@ZMYND15	ZMYND15	p4	84225	9.60137	6	2
Eosinophils	p2@B3GNTL1	B3GNTL1	p2	146712	5.69887	6	2
Eosinophils	p1@LYN	LYN	p1	4067	9.48679	6	2
Eosinophils	p1@AP1G1	AP1G1	p1	164	9.32747	6	2
Eosinophils	p1@OBFC2A	OBFC2A	p1	64859	11.8816	6	1
Eosinophils	p1@BNIP2	BNIP2	p1	663	5.2732	6	3
Eosinophils	p1@TLR2	TLR2	p1	7097	11.7048	6	1
Eosinophils	p1@ADAM8	ADAM8	p1	101	9.1465	6	2
Eosinophils	p1@DDIT3	DDIT3	p1	1649	11.7019	6	1
Eosinophils	p1@ITPRIP	ITPRIP	p1	85450	11.6059	6	1
Eosinophils	p1@NFKBIA	NFKBIA	p1	4792	11.3755	6	1
Eosinophils	p1@GCA	GCA	p1	25801	5.54212	6	3
Eosinophils	p1@TFIP11	TFIP11	p1	24144	8.67242	6	1
Eosinophils	p1@IL12B	IL12B	p1	3593	8.60044	6	2
Eosinophils	p1@SNRK	SNRK	p1	54861	8.58508	6	2
Eosinophils	p1@DENND3	DENND3	p1	22898	8.45836	6	2
Eosinophils	p1@GPCPD1	GPCPD1	p1	56261	8.45832	6	2
Eosinophils	p6@PRR14	PRR14	p6	78994	8.45401	6	2
Eosinophils	p1@GTPBP1	GTPBP1	p1	9567	8.21221	6	2
Eosinophils	p2@TICAM1	TICAM1	p2	148022	5.44147	6	2
Eosinophils	p1@FPR1	FPR1	p1	2357	11.2204	6	1
Eosinophils	p1@C15orf39	C15orf39	p1	56905	7.92418	6	2
Eosinophils	p2@BAZ1A	BAZ1A	p2	11177	7.86907	6	3
Eosinophils	p2@CCDC71L	CCDC71L	p2	168455	7.86559	6	2
Eosinophils	p1@CEACAM3	CEACAM3	p1	1084	7.68551	6	2
Eosinophils	p3@REPS2	REPS2	p3	9185	7.61184	6	2
Eosinophils	p2@SH2B2	SH2B2	p2	10603	7.41576	6	2
Eosinophils	p1@IL13RA1	IL13RA1	p1	3597	7.29615	6	2
Eosinophils	p1@TBC1D7	TBC1D7	p1	51256	11.1277	6	1
Eosinophils	p1@SLC15A4	SLC15A4	p1	121260	7.23182	6	3
Eosinophils	p1@BRAF	BRAF	p1	673	7.218	6	2
Eosinophils	p1@CYB5R4	CYB5R4	p1	51167	7.10154	6	2
Eosinophils	p1@ESCO1	ESCO1	p1	114799	6.7513	6	2
Eosinophils	p1@FLOT1	FLOT1	p1	10211	6.65708	7	1
Eosinophils	p1@CXCL16	CXCL16	p1	58191	10.929	7	1
Eosinophils	p1@PIK3R5	PIK3R5	p1	23533	10.9125	7	1
Eosinophils	p1@SEMA4A	SEMA4A	p1	64218	5.19784	7	3
Eosinophils	p1@RASSF2	RASSF2	p1	9770	10.8105	7	1
Eosinophils	p1@LOC731223	LOC731223	p1	731223	6.42637	7	3
Eosinophils	p1@LOC100506801	LOC100506801	p1	100506801	14.3095	7	1
Eosinophils	p1@ANKRD13A	ANKRD13A	p1	88455	10.5683	7	1
Eosinophils	p1@ISG20	ISG20	p1	3669	13.84	7	1
Eosinophils	p1@RAD18	RAD18	p1	56852	5.0451	7	2
Eosinophils	p1@CFLAR	CFLAR	p1	8837	6.14165	7	2
Eosinophils	p1@MIR2110	MIR2110	p1	100302224	6.11402	7	3
Eosinophils	p1@NRBF2	NRBF2	p1	29982	6.10872	7	2
Eosinophils	p1@PLK3	PLK3	p1	1263	12.8963	7	1
Eosinophils	p1@DDX3Y	DDX3Y	p1	8653	12.5991	7	1
Eosinophils	p1@CEBPB	CEBPB	p1	1051	10.0183	7	1
Eosinophils	p1@ICAM1	ICAM1	p1	3383	12.5695	7	1
Eosinophils	p1@ZNF267	ZNF267	p1	10308	12.5539	7	1
Eosinophils	p1@SAP130	SAP130	p1	79595	5.92555	7	2
Eosinophils	p1@CHMP4B	CHMP4B	p1	128866	9.95338	7	1
Eosinophils	p1@CCDC134	CCDC134	p1	79879	5.91685	7	3
Eosinophils	p2@TREML2	TREML2	p2	79865	9.93702	7	2
Eosinophils	p1@KRAS	KRAS	p1	3845	5.91223	7	2
Eosinophils	p1@C1orf124	C1orf124	p1	83932	9.85867	7	1
Eosinophils	p1@BTG2	BTG2	p1	7832	12.29	7	1
Eosinophils	p1@TMEM167B	TMEM167B	p1	56900	9.73936	7	1
Eosinophils	p1@SMAP2	SMAP2	p1	64744	9.64057	7	2
Eosinophils	p1@ITM2B	ITM2B	p1	9445	5.73748	7	2
Eosinophils	p1@TMEM71	TMEM71	p1	137835	9.59351	7	2
Eosinophils	p1@ORAI2	ORAI2	p1	80228	5.63938	7	3
Eosinophils	p3@ARMC5	ARMC5	p3	79798	5.60172	7	2
Eosinophils	p1@TMEM140	TMEM140	p1	55281	5.58781	7	2
Eosinophils	p1@TBK1	TBK1	p1	29110	9.2578	7	1
Eosinophils	p1@SMCHD1	SMCHD1	p1	23347	9.2447	7	2
Eosinophils	p1@PTPRE	PTPRE	p1	5791	11.8401	7	1
Eosinophils	p2@TANK	TANK	p2	10010	11.7301	7	1
Eosinophils	p1@ACSL1	ACSL1	p1	2180	11.558	7	1
Eosinophils	p1@SFT2D1	SFT2D1	p1	113402	8.99706	7	1
Eosinophils	p2@SSH2	SSH2	p2	85464	8.94601	7	2
Eosinophils	p1@ARL5B	ARL5B	p1	221079	11.3624	7	1
Eosinophils	p1@PACSIN2	PACSIN2	p1	11252	8.87905	7	2
Eosinophils	p1@HNRNPH2	HNRNPH2	p1	3188	5.53495	7	3
Eosinophils	p1@ELF2	ELF2	p1	1998	8.86688	7	2
Eosinophils	p1@SLC22A18AS	SLC22A18AS	p1	5003	5.52715	7	3
Eosinophils	p1@UBR2	UBR2	p1	23304	5.48226	7	3
Eosinophils	p1@RNF149	RNF149	p1	284996	8.58274	7	2
Eosinophils	p1@PGS1	PGS1	p1	9489	8.56273	7	2
Eosinophils	p1@ZFAND3	ZFAND3	p1	60685	5.23787	7	3
Eosinophils	p1@IFRD1	IFRD1	p1	3475	8.44561	7	2
Eosinophils	p1@SLC11A1	SLC11A1	p1	6556	8.43853	7	2
Eosinophils	p1@FNIP1	FNIP1	p1	96459	8.35379	7	2
Eosinophils	p2@MON1B	MON1B	p2	22879	5.48082	7	2
Eosinophils	p1@LOC285758	LOC285758	p1	285758	5.44782	7	3
Eosinophils	p1@KDM3A	KDM3A	p1	55818	7.89136	7	1
Eosinophils	p1@USP4	USP4	p1	7375	7.85712	7	2
Eosinophils	p2@MBD4	MBD4	p2	8930	7.7501	7	2
Eosinophils	p1@KIAA0317	KIAA0317	p1	9870	7.71863	7	2
Eosinophils	p1@TSC22D2	TSC22D2	p1	9819	7.71368	7	1
Eosinophils	p1@MPPE1	MPPE1	p1	65258	7.70199	7	1
Eosinophils	p1@PFKFB3	PFKFB3	p1	5209	7.69493	7	2
Eosinophils	p1@ABTB1	ABTB1	p1	80325	7.57384	7	2
Eosinophils	p1@FGD4	FGD4	p1	121512	7.44449	7	2
Eosinophils	p1@CSNK1G2	CSNK1G2	p1	1455	11.2034	7	1
Eosinophils	p1@TAF7	TAF7	p1	6879	7.28511	7	2
Eosinophils	p1@RICTOR	RICTOR	p1	253260	7.27062	7	2
Eosinophils	p1@MX2	MX2	p1	4600	11.1411	7	1
Eosinophils	p1@SLC2A3	SLC2A3	p1	6515	7.23453	7	3
Eosinophils	p1@ATP2B1	ATP2B1	p1	490	7.16455	7	2
Eosinophils	p1@ARHGAP26	ARHGAP26	p1	23092	7.00737	7	3
Eosinophils	p1@C3AR1	C3AR1	p1	719	6.92335	7	2
Eosinophils	p1@RAB21	RAB21	p1	23011	6.78886	7	2
Eosinophils	p1@RBM23	RBM23	p1	55147	11.033	7	1
Eosinophils	p1@RLF	RLF	p1	6018	6.72159	8	2
Eosinophils	p1@MAP3K2	MAP3K2	p1	10746	6.62093	8	3
Eosinophils	p1@FAM8A1	FAM8A1	p1	51439	5.13848	8	2
Eosinophils	p1@SMPD2	SMPD2	p1	6610	5.30598	8	2
Eosinophils	p2@NBEAL2	NBEAL2	p2	23218	6.54561	8	3
Eosinophils	p1@PNRC1	PNRC1	p1	10957	6.54454	8	2
Eosinophils	p1@AGTPBP1	AGTPBP1	p1	23287	5.12488	8	3
Eosinophils	p1@PMAIP1	PMAIP1	p1	5366	6.50222	8	3
Eosinophils	p1@C12orf61	C12orf61	p1	283416	6.49797	8	3
Eosinophils	p3@AFF4	AFF4	p3	27125	5.12211	8	3
Eosinophils	p1@THAP2	THAP2	p1	83591	5.08727	8	3
Eosinophils	p1@LST1	LST1	p1	7940	6.37762	8	3
Eosinophils	p1@CD83	CD83	p1	9308	6.32944	8	3
Eosinophils	p1@UBAP1	UBAP1	p1	51271	6.28707	8	3
Eosinophils	p1@PHF20	PHF20	p1	51230	6.2853	8	2
Eosinophils	p2@CDKN2D	CDKN2D	p2	1032	10.48	8	1
Eosinophils	p2@LOC100287559	LOC100287559	p2	100287559	14.0143	8	1
Eosinophils	p3@PIGV	PIGV	p3	55650	13.7948	8	1
Eosinophils	p1@SP110	SP110	p1	3431	6.25716	8	2
Eosinophils	p1@TAGAP	TAGAP	p1	117289	13.7715	8	1
Eosinophils	p1@NUMB	NUMB	p1	8650	6.24362	8	2
Eosinophils	p2@ZNF107	ZNF107	p2	51427	13.6857	8	1
Eosinophils	p1@PIK3CA	PIK3CA	p1	5290	6.21194	8	2
Eosinophils	p1@MAPK14	MAPK14	p1	1432	6.16129	8	2
Eosinophils	p1@ZC3H12A	ZC3H12A	p1	80149	12.8627	8	1
Eosinophils	p1@NUP98	NUP98	p1	4928	10.0938	8	1
Eosinophils	p1@GNA13	GNA13	p1	10672	10.0907	8	1
Eosinophils	p1@LINC00239	LINC00239	p1	145200	9.97654	8	1
Eosinophils	p1@FAM160A2	FAM160A2	p1	84067	5.95304	8	3
Eosinophils	p1@EXOC8	EXOC8	p1	149371	5.02515	8	3
Eosinophils	p1@RAF1	RAF1	p1	5894	9.96866	8	1
Eosinophils	p1@TOR1B	TOR1B	p1	27348	5.91651	8	2
Eosinophils	p1@HBP1	HBP1	p1	26959	5.00213	8	2
Eosinophils	p1@SRPK1	SRPK1	p1	6732	5.89783	8	2
Eosinophils	p1@UHRF1BP1L	UHRF1BP1L	p1	23074	5.85002	8	2
Eosinophils	p1@TNIP1	TNIP1	p1	10318	9.81628	8	1
Eosinophils	p1@LOC100288432	LOC100288432	p1	100288432	12.1873	8	1
Eosinophils	p1@ROCK1	ROCK1	p1	6093	5.77535	8	2
Eosinophils	p1@VASP	VASP	p1	7408	9.68437	8	1
Eosinophils	p1@ABHD5	ABHD5	p1	51099	9.65758	8	2
Eosinophils	p2@MSL1	MSL1	p2	339287	5.70863	8	2
Eosinophils	p1@CHD2	CHD2	p1	1106	11.959	8	1
Eosinophils	p1@ZNF687	ZNF687	p1	57592	5.648	8	3
Eosinophils	p1@DOT1L	DOT1L	p1	84444	9.34127	8	1
Eosinophils	p1@SNX18	SNX18	p1	112574	9.33547	8	2
Eosinophils	p2@ZNF81	ZNF81	p2	347344	11.8653	8	1
Eosinophils	p1@DSE	DSE	p1	29940	11.7454	8	1
Eosinophils	p1@MCL1	MCL1	p1	4170	9.1611	8	1
Eosinophils	p2@NR6A1	NR6A1	p2	2649	9.13967	8	2
Eosinophils	p1@CHUK	CHUK	p1	1147	5.58053	8	2
Eosinophils	p2@RNF144B	RNF144B	p2	255488	11.4092	8	1
Eosinophils	p1@USP15	USP15	p1	9958	8.93374	8	2
Eosinophils	p1@VMP1	VMP1	p1	81671	5.51288	8	2
Eosinophils	p1@CD55	CD55	p1	1604	8.78906	8	2
Eosinophils	p1@HSPC081	HSPC081	p1	100286989	5.49649	8	3
Eosinophils	p1@CYP1B1-AS1	CYP1B1-AS1	p1	285154	8.69669	8	2
Eosinophils	p1@SLC22A4	SLC22A4	p1	6583	8.69376	8	2
Eosinophils	p2@GALC	GALC	p2	2581	8.67404	8	1
Eosinophils	p1@SMAD7	SMAD7	p1	4092	8.63506	8	1
Eosinophils	p1@CEACAM4	CEACAM4	p1	1089	8.52314	8	2
Eosinophils	p1@PLDN	PLDN	p1	26258	8.50479	8	1
Eosinophils	p1@STAT5B	STAT5B	p1	6777	8.49477	8	2
Eosinophils	p1@TBL1X	TBL1X	p1	6907	8.42409	8	2
Eosinophils	p1@CCNG2	CCNG2	p1	901	5.45107	8	3
Eosinophils	p1@STX6	STX6	p1	10228	8.26683	8	1
Eosinophils	p1@IL1RAP	IL1RAP	p1	3556	8.08471	8	2
Eosinophils	p2@BRD4	BRD4	p2	23476	5.43376	8	3
Eosinophils	p2@PTAFR	PTAFR	p2	5724	7.96962	8	2
Eosinophils	p1@VAV1	VAV1	p1	7409	11.2135	8	1
Eosinophils	p1@LIPN	LIPN	p1	643418	11.2058	8	1
Eosinophils	p1@SCLT1	SCLT1	p1	132320	7.73072	8	2
Eosinophils	p1@CHD4	CHD4	p1	1108	5.37806	8	3
Eosinophils	p1@RAB24	RAB24	p1	53917	7.60959	8	2
Eosinophils	p1@PRKRIR	PRKRIR	p1	5612	7.55994	8	1
Eosinophils	p1@FMR1	FMR1	p1	2332	7.51477	8	1
Eosinophils	p1@FMNL1	FMNL1	p1	752	7.4629	8	2
Eosinophils	p1@RGS2	RGS2	p1	5997	7.40449	8	2
Eosinophils	p1@PLEKHO2	PLEKHO2	p1	80301	7.36302	8	3
Eosinophils	p2@TNFSF14	TNFSF14	p2	8740	11.1862	8	1
Eosinophils	p1@PTGS2	PTGS2	p1	5743	7.24509	8	3
Eosinophils	p1@GIT2	GIT2	p1	9815	7.11018	8	3
Eosinophils	p1@SPATA5L1	SPATA5L1	p1	79029	7.03737	8	2
Eosinophils	p1@SDCBP	SDCBP	p1	6386	6.95976	8	2
Eosinophils	p1@MAEA	MAEA	p1	10296	6.95292	8	2
Eosinophils	p1@GBP2	GBP2	p1	2634	6.92348	8	2
Eosinophils	p1@C5orf41	C5orf41	p1	153222	5.32584	8	2
Eosinophils	p2@ETF1	ETF1	p2	2107	6.88079	8	2
Eosinophils	p6@CEP63	CEP63	p6	80254	6.87569	8	2
Eosinophils	p1@OASL	OASL	p1	8638	6.83063	8	2
Eosinophils	p1@FAM53C	FAM53C	p1	51307	5.17293	9	3
Eosinophils	p1@DDX3X	DDX3X	p1	1654	11.0133	9	1
Eosinophils	p2@NADK	NADK	p2	65220	6.69917	9	3
Eosinophils	p1@SYF2	SYF2	p1	25949	6.63219	9	1
Eosinophils	p1@RNF31	RNF31	p1	55072	5.1486	9	2
Eosinophils	p1@FGD3	FGD3	p1	89846	6.60324	9	2
Eosinophils	p1@SBNO2	SBNO2	p1	22904	6.56782	9	3
Eosinophils	p1@ZFY	ZFY	p1	7544	6.54206	9	2
Eosinophils	p2@LRMP	LRMP	p2	4033	6.52076	9	2
Eosinophils	p1@NFKB1	NFKB1	p1	4790	5.12249	9	3
Eosinophils	p1@CSF2RB	CSF2RB	p1	1439	6.47555	9	2
Eosinophils	p1@CPD	CPD	p1	1362	6.466	9	2
Eosinophils	p1@LOC100130027	LOC100130027	p1	100130027	10.7757	9	1
Eosinophils	p1@MEPCE	MEPCE	p1	56257	6.42759	9	2
Eosinophils	p1@HERC5	HERC5	p1	51191	6.39593	9	3
Eosinophils	p1@STXBP3	STXBP3	p1	6814	5.29598	9	3
Eosinophils	p1@MEFV	MEFV	p1	4210	6.39443	9	2
Eosinophils	p1@FAM49A	FAM49A	p1	81553	6.39212	9	3
Eosinophils	p1@EMR2	EMR2	p1	30817	6.37045	9	2
Eosinophils	p1@TLR8	TLR8	p1	51311	6.3292	9	2
Eosinophils	p1@CWC25	CWC25	p1	54883	10.5222	9	1
Eosinophils	p1@MTMR14	MTMR14	p1	64419	10.3473	9	1
Eosinophils	p1@PAN3	PAN3	p1	255967	5.02813	9	3
Eosinophils	p1@SKIL	SKIL	p1	6498	10.3018	9	1
Eosinophils	p1@SAT1	SAT1	p1	6303	10.2963	9	1
Eosinophils	p1@ADAM17	ADAM17	p1	6868	6.2122	9	1
Eosinophils	p1@LOC646329	LOC646329	p1	646329	13.5388	9	1
Eosinophils	p1@SETX	SETX	p1	23064	6.20663	9	2
Eosinophils	p1@LRRK2	LRRK2	p1	120892	6.13823	9	2
Eosinophils	p1@PPIF	PPIF	p1	10105	6.0547	9	2
Eosinophils	p1@RIPK1	RIPK1	p1	8737	5.99637	9	2
Eosinophils	p1@SLC6A6	SLC6A6	p1	6533	10.0272	9	2
Eosinophils	p1@TNFAIP2	TNFAIP2	p1	7127	12.6181	9	1
Eosinophils	p1@RIC8A	RIC8A	p1	60626	5.93316	9	2
Eosinophils	p2@TRIM39	TRIM39	p2	56658	12.4304	9	1
Eosinophils	p1@STX11	STX11	p1	8676	9.93406	9	1
Eosinophils	p1@SKIV2L	SKIV2L	p1	6499	5.90625	9	1
Eosinophils	p1@IFIT2	IFIT2	p1	3433	9.89531	9	1
Eosinophils	p1@BLOC1S2	BLOC1S2	p1	282991	5.90026	9	1
Eosinophils	p1@ZNF467	ZNF467	p1	168544	5.77553	9	2
Eosinophils	p1@ERN1	ERN1	p1	2081	5.77476	9	3
Eosinophils	p1@YTHDF3	YTHDF3	p1	253943	9.69035	9	1
Eosinophils	p1@LBR	LBR	p1	3930	5.74578	9	3
Eosinophils	p1@NFIL3	NFIL3	p1	4783	5.69903	9	2
Eosinophils	p1@AFTPH	AFTPH	p1	54812	9.53577	9	1
Eosinophils	p1@METTL21A	METTL21A	p1	151194	5.67548	9	2
Eosinophils	p1@ARHGAP9	ARHGAP9	p1	64333	5.63033	9	2
Eosinophils	p2@LOC730961	LOC730961	p2	730961	9.37042	9	1
Eosinophils	p1@POGZ	POGZ	p1	23126	5.61084	9	2
Eosinophils	p1@ANKRD12	ANKRD12	p1	23253	5.59139	9	3
Eosinophils	p1@NFKBID	NFKBID	p1	84807	11.8116	9	1
Eosinophils	p1@PANX2	PANX2	p1	56666	11.5792	9	1
Eosinophils	p1@RIPK2	RIPK2	p1	8767	9.09189	9	1
Eosinophils	p1@CTDP1	CTDP1	p1	9150	5.57583	9	3
Eosinophils	p1@LOC728445	LOC728445	p1	728445	8.98265	9	1
Eosinophils	p1@EFCAB4B	EFCAB4B	p1	84766	8.89317	9	1
Eosinophils	p1@CD58	CD58	p1	965	11.3341	9	1
Eosinophils	p1@ATG7	ATG7	p1	10533	11.3054	9	1
Eosinophils	p1@SPTY2D1	SPTY2D1	p1	144108	8.74201	9	1
Eosinophils	p1@DHX8	DHX8	p1	1659	8.72981	9	1
Eosinophils	p1@PPP1R15A	PPP1R15A	p1	23645	8.72408	9	2
Eosinophils	p1@ZFP91	ZFP91	p1	80829	5.48131	9	2
Eosinophils	p1@LCP1	LCP1	p1	3936	8.59797	9	2
Eosinophils	p1@LOC100216545	LOC100216545	p1	100216545	11.2543	9	1
Eosinophils	p1@GK	GK	p1	2710	8.32817	9	1
Eosinophils	p1@FAM129A	FAM129A	p1	116496	5.47	9	3
Eosinophils	p1@ICAM3	ICAM3	p1	3385	8.22081	9	2
Eosinophils	p1@KPNA4	KPNA4	p1	3840	8.21942	9	1
Eosinophils	p2@CAMK1D	CAMK1D	p2	57118	8.21218	9	2
Eosinophils	p1@ZHX2	ZHX2	p1	22882	8.18256	9	2
Eosinophils	p4@TOPORS	TOPORS	p4	10210	8.14351	9	2
Eosinophils	p1@NR4A3	NR4A3	p1	8013	8.10741	9	2
Eosinophils	p1@TET2	TET2	p1	54790	8.07216	9	2
Eosinophils	p1@SYNJ1	SYNJ1	p1	8867	8.02432	9	2
Eosinophils	p1@CXorf21	CXorf21	p1	80231	7.97868	9	2
Eosinophils	p5@HAUS3	HAUS3	p5	79441	7.96926	9	2
Eosinophils	p1@NR1H2	NR1H2	p1	7376	7.90415	9	1
Eosinophils	p1@OSGIN2	OSGIN2	p1	734	7.71909	9	1
Eosinophils	p1@UBXN2B	UBXN2B	p1	137886	7.70322	9	2
Eosinophils	p1@KIAA2018	KIAA2018	p1	205717	7.61687	9	2
Eosinophils	p1@RB1CC1	RB1CC1	p1	9821	7.61324	9	2
Eosinophils	p1@PTPN12	PTPN12	p1	5782	7.56479	9	2
Eosinophils	p1@JMJD1C	JMJD1C	p1	221037	7.54708	9	2
Eosinophils	p1@CHIC2	CHIC2	p1	26511	7.41719	9	1
Eosinophils	p1@DEDD2	DEDD2	p1	162989	11.2026	9	1
Eosinophils	p1@TMEM170A	TMEM170A	p1	124491	7.41235	9	2
Eosinophils	p1@GRASPOS	GRASPOS	p1	692159	7.17727	9	3
Eosinophils	p1@INPP5K	INPP5K	p1	51763	7.16052	9	3
Eosinophils	p2@MIER1	MIER1	p2	57708	6.94963	9	2
Eosinophils	p1@STK16	STK16	p1	8576	6.85515	9	2
Eosinophils	p1@GTDC1	GTDC1	p1	79712	6.79025	9	2
Eosinophils	p1@BCL10	BCL10	p1	8915	6.76468	9	2
Eosinophils	p1@AKIRIN1	AKIRIN1	p1	79647	6.76205	9	2
Eosinophils	p1@OSBPL11	OSBPL11	p1	114885	5.30796	9	2
Eosinophils	p1@FGGY	FGGY	p1	55277	6.69648	10	1
Eosinophils	p1@WAPAL	WAPAL	p1	23063	6.67613	10	2
Eosinophils	p1@FBXL3	FBXL3	p1	26224	5.15978	10	1
Eosinophils	p1@LIN54	LIN54	p1	132660	6.58829	10	2
Eosinophils	p1@C20orf24	C20orf24	p1	55969	6.5541	10	1
Eosinophils	p2@YWHAZ	YWHAZ	p2	7534	6.53627	10	2
Eosinophils	p1@OSBPL2	OSBPL2	p1	9885	5.20961	10	2
Eosinophils	p2@MIR4745	MIR4745	p2	100616459	6.51077	10	2
Eosinophils	p1@MED12	MED12	p1	9968	6.50361	10	2
Eosinophils	p1@RNF103	RNF103	p1	7844	6.471	10	2
Eosinophils	p1@MIR4530	MIR4530	p1	100616163	6.46214	10	2
Eosinophils	p2@SH3BP1	SH3BP1	p2	23616	6.45241	10	2
Eosinophils	p1@TNFAIP3	TNFAIP3	p1	7128	10.6439	10	1
Eosinophils	p1@CREM	CREM	p1	1390	10.5866	10	1
Eosinophils	p1@CSRNP1	CSRNP1	p1	64651	10.5394	10	1
Eosinophils	p1@TNFRSF1B	TNFRSF1B	p1	7133	10.5003	10	1
Eosinophils	p1@RALGAPA2	RALGAPA2	p1	57186	5.04599	10	3
Eosinophils	p1@DKFZP686I15217	DKFZP686I15217	p1	401232	6.22844	10	3
Eosinophils	p2@CNOT10	CNOT10	p2	25904	6.2198	10	3
Eosinophils	p1@BRD2	BRD2	p1	6046	5.02542	10	3
Eosinophils	p1@EAPP	EAPP	p1	55837	6.21002	10	3
Eosinophils	p1@CCRL2	CCRL2	p1	9034	10.1118	10	1
Eosinophils	p1@MIR22HG	MIR22HG	p1	84981	10.0938	10	1
Eosinophils	p1@BID	BID	p1	637	12.853	10	1
Eosinophils	p1@MKNK1	MKNK1	p1	8569	5.90487	10	2
Eosinophils	p1@CBL	CBL	p1	867	5.83581	10	2
Eosinophils	p1@MYO1F	MYO1F	p1	4542	5.82723	10	2
Eosinophils	p1@RBM47	RBM47	p1	54502	5.81538	10	2
Eosinophils	p1@CXCR4	CXCR4	p1	7852	12.2994	10	1
Eosinophils	p1@WTAP	WTAP	p1	9589	9.77446	10	1
Eosinophils	p2@NFAM1	NFAM1	p2	150372	9.72951	10	1
Eosinophils	p2@ATHL1	ATHL1	p2	80162	9.54775	10	1
Eosinophils	p1@PEX16	PEX16	p1	9409	5.28369	10	3
Eosinophils	p3@IFITM1	IFITM1	p3	8519	11.8882	10	1
Eosinophils	p2@OTUD5	OTUD5	p2	55593	9.39425	10	1
Eosinophils	p1@TOM1	TOM1	p1	10043	9.38136	10	1
Eosinophils	p1@MLL3	MLL3	p1	58508	5.1752	10	3
Eosinophils	p1@LOC730227	LOC730227	p1	730227	9.23279	10	1
Eosinophils	p2@ZNF263	ZNF263	p2	10127	9.00809	10	1
Eosinophils	p2@HOTAIRM1	HOTAIRM1	p2	100506311	9.00498	10	1
Eosinophils	p1@PSEN1	PSEN1	p1	5663	8.98782	10	1
Eosinophils	p1@SPOPL	SPOPL	p1	339745	5.57518	10	2
Eosinophils	p1@RANBP2	RANBP2	p1	5903	8.97403	10	1
Eosinophils	p1@ZFC3H1	ZFC3H1	p1	196441	8.88955	10	1
Eosinophils	p1@MAPKAPK2	MAPKAPK2	p1	9261	8.80442	10	1
Eosinophils	p1@MAP3K8	MAP3K8	p1	1326	8.72434	10	1
Eosinophils	p1@ZNF292	ZNF292	p1	23036	5.49784	10	2
Eosinophils	p1@LYST	LYST	p1	1130	8.71761	10	2
Eosinophils	p1@COQ10B	COQ10B	p1	80219	8.71064	10	1
Eosinophils	p1@ST3GAL2	ST3GAL2	p1	6483	5.49613	10	2
Eosinophils	p1@TINF2	TINF2	p1	26277	8.68841	10	1
Eosinophils	p1@FGR	FGR	p1	2268	8.66959	10	1
Eosinophils	p1@C1orf55	C1orf55	p1	163859	8.58991	10	1
Eosinophils	p1@ARID4B	ARID4B	p1	51742	8.44549	10	2
Eosinophils	p4@LOC100131691	LOC100131691	p4	100131691	8.43898	10	1
Eosinophils	p1@LOC389634	LOC389634	p1	389634	8.34747	10	2
Eosinophils	p1@ITGAX	ITGAX	p1	3687	11.2536	10	1
Eosinophils	p1@C16orf72	C16orf72	p1	29035	8.28853	10	2
Eosinophils	p4@IL21R	IL21R	p4	50615	8.27652	10	2
Eosinophils	p11@PPP2CA	PPP2CA	p11	5515	8.22221	10	2
Eosinophils	p1@VDR	VDR	p1	7421	11.2439	10	1
Eosinophils	p1@CLEC7A	CLEC7A	p1	64581	11.2311	10	1
Eosinophils	p1@HCK	HCK	p1	3055	8.12443	10	1
Eosinophils	p1@FAM214B	FAM214B	p1	80256	8.11402	10	2
Eosinophils	p1@NCOA2	NCOA2	p1	10499	8.09518	10	2
Eosinophils	p1@IFNGR2	IFNGR2	p1	3460	5.42651	10	3
Eosinophils	p1@VTRNA1-1	VTRNA1-1	p1	56664	8.02986	10	2
Eosinophils	p1@DHX40	DHX40	p1	79665	7.97633	10	1
Eosinophils	p1@WAS	WAS	p1	7454	5.42124	10	2
Eosinophils	p3@APBB3	APBB3	p3	10307	7.82482	10	3
Eosinophils	p1@GADD45B	GADD45B	p1	4616	5.38769	10	3
Eosinophils	p1@ACTR2	ACTR2	p1	10097	7.40405	10	2
Eosinophils	p1@C20orf197	C20orf197	p1	284756	5.37127	10	2
Eosinophils	p1@PILRA	PILRA	p1	29992	7.34969	10	2
Eosinophils	p1@DAZAP2	DAZAP2	p1	9802	7.29881	10	2
Eosinophils	p2@RABGEF1	RABGEF1	p2	27342	7.29264	10	1
Eosinophils	p1@TLR4	TLR4	p1	7099	5.35845	10	3
Eosinophils	p1@PPP4R1	PPP4R1	p1	9989	7.09462	10	2
Eosinophils	p1@WAC	WAC	p1	51322	5.35494	10	2
Eosinophils	p1@SLCO3A1	SLCO3A1	p1	28232	7.06645	10	2
Eosinophils	p1@SPATA13	SPATA13	p1	221178	6.98457	10	2
Eosinophils	p2@MAFF	MAFF	p2	23764	6.90934	10	3
Eosinophils	p1@GGNBP2	GGNBP2	p1	79893	5.32269	10	2
Eosinophils	p3@RPGR	RPGR	p3	6103	6.88567	10	3
Eosinophils	p1@NCF2	NCF2	p1	4688	6.84376	10	2
Eosinophils	p1@SIGLEC10	SIGLEC10	p1	89790	6.75532	10	3
Eosinophils	p1@KDM5A	KDM5A	p1	5927	6.75438	10	2
Eosinophils	p1@OSBPL8	OSBPL8	p1	114882	6.7311	10	2
Fibroblast - skin	p1@CCDC99	CCDC99	p1	54908	16.0114	1	1
Fibroblast - skin	p1@NDUFAF2	NDUFAF2	p1	91942	15.2954	1	1
Fibroblast - skin	p1@C11orf51	C11orf51	p1	25906	15.1778	1	1
Fibroblast - skin	p1@GGPS1	GGPS1	p1	9453	13.0206	2	1
Fibroblast - skin	p1@UBE2L3	UBE2L3	p1	7332	11.9271	2	1
Fibroblast - skin	p1@NSA2	NSA2	p1	10412	12.6564	2	1
Fibroblast - skin	p1@DRG1	DRG1	p1	4733	9.25799	2	2
Fibroblast - skin	p1@XRCC6	XRCC6	p1	2547	15.3599	2	1
Fibroblast - skin	p1@CETN2	CETN2	p1	1069	15.2521	2	1
Fibroblast - skin	p1@HAT1	HAT1	p1	8520	14.5523	2	1
Fibroblast - skin	p2@MAGOHB	MAGOHB	p2	55110	14.238	2	1
Fibroblast - skin	p1@THOC7	THOC7	p1	80145	14.1259	2	1
Fibroblast - skin	p1@ZBTB8OS	ZBTB8OS	p1	339487	14.1157	2	1
Fibroblast - skin	p1@PSMC2	PSMC2	p1	5701	9.81355	3	1
Fibroblast - skin	p4@DDAH1	DDAH1	p4	23576	12.159	3	1
Fibroblast - skin	p1@UBA3	UBA3	p1	9039	12.8623	3	1
Fibroblast - skin	p2@C6orf62	C6orf62	p2	81688	11.0907	3	1
Fibroblast - skin	p1@TTC1	TTC1	p1	7265	12.6327	3	1
Fibroblast - skin	p1@PSMD10	PSMD10	p1	5716	13.3363	3	1
Fibroblast - skin	p3@KRT34	KRT34	p3	3885	16.6537	3	1
Fibroblast - skin	p1@SKA2	SKA2	p1	348235	16.27	3	1
Fibroblast - skin	p1@EIF4E2	EIF4E2	p1	9470	15.8751	3	1
Fibroblast - skin	p2@BLOC1S3	BLOC1S3	p2	388552	15.4527	3	1
Fibroblast - skin	p1@LLPH	LLPH	p1	84298	15.4044	3	1
Fibroblast - skin	p1@FCF1	FCF1	p1	51077	15.1396	3	1
Fibroblast - skin	p1@SUB1	SUB1	p1	10923	14.813	3	1
Fibroblast - skin	p1@SRP9	SRP9	p1	6726	14.1026	3	1
Fibroblast - skin	p1@VTA1	VTA1	p1	51534	12.5711	4	1
Fibroblast - skin	p1@FAM114A2	FAM114A2	p1	10827	9.92246	4	1
Fibroblast - skin	p1@N6AMT2	N6AMT2	p1	221143	12.8006	4	1
Fibroblast - skin	p1@MOCS2	MOCS2	p1	4338	11.5605	4	1
Fibroblast - skin	p1@DNAJC8	DNAJC8	p1	22826	11.4917	4	1
Fibroblast - skin	p1@C20orf43	C20orf43	p1	51507	13.9055	4	1
Fibroblast - skin	p1@UBLCP1	UBLCP1	p1	134510	11.2974	4	1
Fibroblast - skin	p1@SF3A3	SF3A3	p1	10946	11.0132	4	1
Fibroblast - skin	p1@TARDBP	TARDBP	p1	23435	10.721	4	1
Fibroblast - skin	p1@C22orf28	C22orf28	p1	51493	8.278	4	1
Fibroblast - skin	p1@TAF13	TAF13	p1	6884	14.4022	4	1
Fibroblast - skin	p1@CKAP5	CKAP5	p1	9793	7.49991	4	2
Fibroblast - skin	p1@PDCL3	PDCL3	p1	79031	13.5761	5	1
Fibroblast - skin	p1@MAGOH	MAGOH	p1	4116	12.5072	5	1
Fibroblast - skin	p1@KRTAP1-1	KRTAP1-1	p1	81851	12.4071	5	1
Fibroblast - skin	p1@NDUFS5	NDUFS5	p1	4725	13.1169	5	1
Fibroblast - skin	p1@CASP3	CASP3	p1	836	7.15193	5	3
Fibroblast - skin	p1@SPA17	SPA17	p1	53340	7.03305	5	2
Fibroblast - skin	p1@RPF2	RPF2	p1	84154	13.3673	5	1
Fibroblast - skin	p1@LOC96610	LOC96610	p1	96610	9.69764	5	1
Fibroblast - skin	p1@FAM192A	FAM192A	p1	80011	9.69726	5	1
Fibroblast - skin	p1@TCEANC2	TCEANC2	p1	127428	11.7028	5	1
Fibroblast - skin	p3@TXLNA	TXLNA	p3	200081	9.46589	5	1
Fibroblast - skin	p1@LARP7	LARP7	p1	51574	11.3335	5	1
Fibroblast - skin	p1@SSB	SSB	p1	6741	9.29129	5	1
Fibroblast - skin	p1@LEO1	LEO1	p1	123169	9.10415	5	2
Fibroblast - skin	p1@DCAF13	DCAF13	p1	25879	10.9831	5	1
Fibroblast - skin	p1@CHMP5	CHMP5	p1	51510	9.04269	5	1
Fibroblast - skin	p1@MSL3P1	MSL3P1	p1	151507	5.96434	5	2
Fibroblast - skin	p1@PSMA4	PSMA4	p1	5685	13.1698	5	1
Fibroblast - skin	p1@VDAC3	VDAC3	p1	7419	10.7554	5	1
Fibroblast - skin	p1@SLU7	SLU7	p1	10569	5.64062	5	2
Fibroblast - skin	p1@PEX2	PEX2	p1	5828	10.514	5	1
Fibroblast - skin	p1@C1D	C1D	p1	10438	8.44213	5	2
Fibroblast - skin	p1@HYLS1	HYLS1	p1	219844	13.1503	5	1
Fibroblast - skin	p1@SHFM1	SHFM1	p1	7979	8.34927	5	1
Fibroblast - skin	p1@ANP32E	ANP32E	p1	81611	14.4077	5	1
Fibroblast - skin	p1@PRPS1	PRPS1	p1	5631	14.1621	5	1
Fibroblast - skin	p1@KIF18A	KIF18A	p1	81930	13.9898	5	1
Fibroblast - skin	p1@MYL12A	MYL12A	p1	10627	7.95595	6	1
Fibroblast - skin	p1@VPS26A	VPS26A	p1	9559	9.90886	6	1
Fibroblast - skin	p1@ENY2	ENY2	p1	56943	12.4049	6	1
Fibroblast - skin	p1@PSMC3IP	PSMC3IP	p1	29893	7.08261	6	2
Fibroblast - skin	p1@CPSF2	CPSF2	p1	53981	7.08079	6	1
Fibroblast - skin	p1@BLZF1	BLZF1	p1	8548	10.085	6	1
Fibroblast - skin	p1@RWDD2B	RWDD2B	p1	10069	10.0787	6	1
Fibroblast - skin	p1@BUD31	BUD31	p1	8896	12.118	6	1
Fibroblast - skin	p1@PFDN4	PFDN4	p1	5203	11.9633	6	1
Fibroblast - skin	p1@MFAP1	MFAP1	p1	4236	7.89916	6	2
Fibroblast - skin	p1@CLOCK	CLOCK	p1	9575	12.8106	6	1
Fibroblast - skin	p1@C11orf58	C11orf58	p1	10944	6.76075	6	1
Fibroblast - skin	p1@SMU1	SMU1	p1	55234	11.8175	6	1
Fibroblast - skin	p1@JRKL	JRKL	p1	8690	11.5751	6	1
Fibroblast - skin	p1@TCEAL8	TCEAL8	p1	90843	9.35428	6	1
Fibroblast - skin	p1@UTP11L	UTP11L	p1	51118	11.423	6	1
Fibroblast - skin	p1@LSM3	LSM3	p1	27258	12.6374	6	1
Fibroblast - skin	p4@PUS10	PUS10	p4	150962	13.3376	6	1
Fibroblast - skin	p1@SNUPN	SNUPN	p1	10073	9.26506	6	1
Fibroblast - skin	p1@HNRNPR	HNRNPR	p1	10236	11.2623	6	1
Fibroblast - skin	p1@PHB	PHB	p1	5245	11.2577	6	1
Fibroblast - skin	p1@PMM2	PMM2	p1	5373	7.6425	6	1
Fibroblast - skin	p1@RABL3	RABL3	p1	285282	9.18653	6	1
Fibroblast - skin	p1@TATDN1	TATDN1	p1	83940	11.184	6	1
Fibroblast - skin	p1@CCDC90B	CCDC90B	p1	60492	9.15265	6	1
Fibroblast - skin	p1@DNAJC24	DNAJC24	p1	120526	10.9881	6	1
Fibroblast - skin	p1@UFM1	UFM1	p1	51569	10.8099	6	1
Fibroblast - skin	p1@TAX1BP1	TAX1BP1	p1	8887	5.72968	6	3
Fibroblast - skin	p1@C11orf57	C11orf57	p1	55216	8.83742	6	1
Fibroblast - skin	p1@GTF3C6	GTF3C6	p1	112495	8.57553	6	1
Fibroblast - skin	p1@ERGIC2	ERGIC2	p1	51290	8.48857	6	1
Fibroblast - skin	p1@UBE2K	UBE2K	p1	3093	8.45794	6	1
Fibroblast - skin	p1@C11orf74	C11orf74	p1	119710	10.4085	6	1
Fibroblast - skin	p1@DPM1	DPM1	p1	8813	8.43534	6	1
Fibroblast - skin	p2@CCDC36	CCDC36	p2	339834	8.38818	6	2
Fibroblast - skin	p1@CCDC25	CCDC25	p1	55246	10.2493	6	1
Fibroblast - skin	p1@ZCCHC17	ZCCHC17	p1	51538	8.35469	6	2
Fibroblast - skin	p1@RFC1	RFC1	p1	5981	5.34901	6	2
Fibroblast - skin	p1@RAD21	RAD21	p1	5885	14.5173	6	1
Fibroblast - skin	p1@TPI1	TPI1	p1	7167	8.05301	6	2
Fibroblast - skin	p1@SNRPG	SNRPG	p1	6637	10.047	6	1
Fibroblast - skin	p1@CRYZL1	CRYZL1	p1	9946	7.71309	7	1
Fibroblast - skin	p1@CDC23	CDC23	p1	8697	9.99565	7	1
Fibroblast - skin	p1@RRP15	RRP15	p1	51018	12.5371	7	1
Fibroblast - skin	p1@GLOD4	GLOD4	p1	51031	9.88509	7	1
Fibroblast - skin	p1@TIPIN	TIPIN	p1	54962	13.5275	7	1
Fibroblast - skin	p1@HNRNPA2B1	HNRNPA2B1	p1	3181	12.2386	7	1
Fibroblast - skin	p1@API5	API5	p1	8539	7.00046	7	1
Fibroblast - skin	p1@FAM98A	FAM98A	p1	25940	6.91925	7	1
Fibroblast - skin	p1@ATP5H	ATP5H	p1	10476	11.9427	7	1
Fibroblast - skin	p1@CWC15	CWC15	p1	51503	11.8319	7	1
Fibroblast - skin	p1@TARS	TARS	p1	6897	11.825	7	1
Fibroblast - skin	p1@SRP14	SRP14	p1	6727	6.76853	7	1
Fibroblast - skin	p2@RPL7	RPL7	p2	6129	9.52595	7	1
Fibroblast - skin	p1@SF3B14	SF3B14	p1	51639	7.89098	7	1
Fibroblast - skin	p1@HBS1L	HBS1L	p1	10767	9.42105	7	1
Fibroblast - skin	p1@COX16	COX16	p1	51241	9.41552	7	1
Fibroblast - skin	p1@DDX46	DDX46	p1	9879	6.64619	7	2
Fibroblast - skin	p1@EFTUD2	EFTUD2	p1	9343	9.36335	7	1
Fibroblast - skin	p1@LIN7C	LIN7C	p1	55327	7.85171	7	1
Fibroblast - skin	p1@GTF2H3	GTF2H3	p1	2967	9.33441	7	1
Fibroblast - skin	p1@NUP188	NUP188	p1	23511	6.53391	7	1
Fibroblast - skin	p1@YAE1D1	YAE1D1	p1	57002	11.3753	7	1
Fibroblast - skin	p1@IER3IP1	IER3IP1	p1	51124	9.31253	7	1
Fibroblast - skin	p1@HNRNPH1	HNRNPH1	p1	3187	11.2999	7	1
Fibroblast - skin	p1@ZCCHC9	ZCCHC9	p1	84240	6.50116	7	1
Fibroblast - skin	p1@EIF2S1	EIF2S1	p1	1965	11.2844	7	1
Fibroblast - skin	p1@SMARCE1	SMARCE1	p1	6605	9.28644	7	1
Fibroblast - skin	p2@PPIL3	PPIL3	p2	53938	11.1859	7	1
Fibroblast - skin	p1@DIEXF	DIEXF	p1	27042	10.9893	7	1
Fibroblast - skin	p1@PSMD4	PSMD4	p1	5710	6.03468	7	1
Fibroblast - skin	p1@SEPT2	2002-09-01	p1	4735	6.00325	7	1
Fibroblast - skin	p1@FAM175B	FAM175B	p1	23172	9.00151	7	1
Fibroblast - skin	p1@TMEM242	TMEM242	p1	729515	5.95529	7	1
Fibroblast - skin	p1@MTAP	MTAP	p1	4507	5.89634	7	2
Fibroblast - skin	p1@CINP	CINP	p1	51550	10.8438	7	1
Fibroblast - skin	p1@BRCC3	BRCC3	p1	79184	7.54914	7	1
Fibroblast - skin	p1@PARK7	PARK7	p1	11315	8.59396	7	1
Fibroblast - skin	p1@PDCD10	PDCD10	p1	11235	10.7375	7	1
Fibroblast - skin	p1@COPS2	COPS2	p1	9318	8.55291	7	1
Fibroblast - skin	p1@TAF9	TAF9	p1	6880	10.613	7	1
Fibroblast - skin	p1@VAMP3	VAMP3	p1	9341	8.47446	7	1
Fibroblast - skin	p1@BZW1	BZW1	p1	9689	10.3515	7	1
Fibroblast - skin	p1@NXT2	NXT2	p1	55916	8.42208	7	1
Fibroblast - skin	p3@SNX7	SNX7	p3	51375	10.3291	7	1
Fibroblast - skin	p1@PSMC5	PSMC5	p1	5705	5.51648	7	1
Fibroblast - skin	p1@POLR2K	POLR2K	p1	5440	10.1955	7	1
Fibroblast - skin	p1@C6orf211	C6orf211	p1	79624	7.50112	7	1
Fibroblast - skin	p1@METTL14	METTL14	p1	57721	5.38235	7	2
Fibroblast - skin	p2@C2orf18	C2orf18	p2	54978	8.31561	7	2
Fibroblast - skin	p1@TTC37	TTC37	p1	9652	5.35887	7	2
Fibroblast - skin	p1@ESF1	ESF1	p1	51575	5.02954	7	2
Fibroblast - skin	p1@GTF3C3	GTF3C3	p1	9330	7.44856	8	1
Fibroblast - skin	p1@CDC5L	CDC5L	p1	988	7.38495	8	2
Fibroblast - skin	p1@PRIM2	PRIM2	p1	5558	12.4592	8	1
Fibroblast - skin	p1@ZNF146	ZNF146	p1	7705	7.25174	8	1
Fibroblast - skin	p1@RHOA	RHOA	p1	387	7.176	8	1
Fibroblast - skin	p2@TFB2M	TFB2M	p2	64216	7.17032	8	1
Fibroblast - skin	p1@PSMC1	PSMC1	p1	5700	12.3383	8	1
Fibroblast - skin	p1@RPS26	RPS26	p1	6231	12.2372	8	1
Fibroblast - skin	p1@RACGAP1	RACGAP1	p1	29127	12.1698	8	1
Fibroblast - skin	p1@NARS	NARS	p1	4677	9.57836	8	1
Fibroblast - skin	p1@ZFP161	ZFP161	p1	7541	11.6312	8	1
Fibroblast - skin	p1@BTF3L4	BTF3L4	p1	91408	9.43918	8	1
Fibroblast - skin	p1@PCNP	PCNP	p1	57092	9.39535	8	1
Fibroblast - skin	p1@CAPZA1	CAPZA1	p1	829	10.0723	8	1
Fibroblast - skin	p1@PSMA1	PSMA1	p1	5682	6.64042	8	1
Fibroblast - skin	p1@METTL13	METTL13	p1	51603	6.59619	8	1
Fibroblast - skin	p1@GABPB2	GABPB2	p1	126626	6.4835	8	1
Fibroblast - skin	p1@YWHAE	YWHAE	p1	7531	6.322	8	2
Fibroblast - skin	p1@ANAPC13	ANAPC13	p1	25847	9.17305	8	1
Fibroblast - skin	p1@GMFB	GMFB	p1	2764	11.1218	8	1
Fibroblast - skin	p1@HMGB3	HMGB3	p1	3149	11.1065	8	1
Fibroblast - skin	p1@UBE2V1	UBE2V1	p1	7335	9.12669	8	1
Fibroblast - skin	p1@SUMO1P3	SUMO1P3	p1	474338	10.9946	8	1
Fibroblast - skin	p3@PPP1R9B	PPP1R9B	p3	84687	6.07062	8	2
Fibroblast - skin	p1@LUZP6	LUZP6	p1	767558	9.04372	8	1
Fibroblast - skin	p1@C12orf48	C12orf48	p1	55010	8.98347	8	1
Fibroblast - skin	p1@SNX11	SNX11	p1	29916	8.96988	8	1
Fibroblast - skin	p1@TIPRL	TIPRL	p1	261726	5.96084	8	1
Fibroblast - skin	p1@RARS	RARS	p1	5917	10.8838	8	1
Fibroblast - skin	p1@NCL	NCL	p1	4691	7.75045	8	1
Fibroblast - skin	p1@HAUS8	HAUS8	p1	93323	8.88978	8	1
Fibroblast - skin	p1@RPL14	RPL14	p1	9045	5.73765	8	2
Fibroblast - skin	p1@ZWILCH	ZWILCH	p1	55055	8.84908	8	1
Fibroblast - skin	p1@TXNDC9	TXNDC9	p1	10190	5.71633	8	2
Fibroblast - skin	p1@SNRPD3	SNRPD3	p1	6634	8.72511	8	1
Fibroblast - skin	p2@ZNF215	ZNF215	p2	7762	8.70553	8	2
Fibroblast - skin	p1@MFN1	MFN1	p1	55669	7.53328	8	1
Fibroblast - skin	p1@BRD8	BRD8	p1	10902	5.63166	8	2
Fibroblast - skin	p1@POMP	POMP	p1	51371	10.4101	8	1
Fibroblast - skin	p1@WDHD1	WDHD1	p1	11169	12.6175	8	1
Fibroblast - skin	p1@RAD17	RAD17	p1	5884	5.58372	8	1
Fibroblast - skin	p1@NFYB	NFYB	p1	4801	5.57228	8	2
Fibroblast - skin	p1@STX8	STX8	p1	9482	10.3151	8	1
Fibroblast - skin	p1@CFL2	CFL2	p1	1073	10.2146	8	1
Fibroblast - skin	p1@NOL11	NOL11	p1	25926	10.1688	8	1
Fibroblast - skin	p1@COPZ1	COPZ1	p1	22818	8.18282	8	1
Fibroblast - skin	p1@MRPL51	MRPL51	p1	51258	8.0725	8	1
Fibroblast - skin	p1@SARNP	SARNP	p1	84324	10.1668	8	1
Fibroblast - skin	p1@ACTL6A	ACTL6A	p1	86	7.72779	8	1
Fibroblast - skin	p1@DLD	DLD	p1	1738	10.036	9	1
Fibroblast - skin	p1@KIAA0020	KIAA0020	p1	9933	7.99589	9	1
Fibroblast - skin	p1@PIGK	PIGK	p1	10026	7.40259	9	1
Fibroblast - skin	p1@TBCE	TBCE	p1	6905	7.95112	9	1
Fibroblast - skin	p1@C5orf51	C5orf51	p1	285636	7.39037	9	1
Fibroblast - skin	p1@LYSMD3	LYSMD3	p1	116068	7.30156	9	1
Fibroblast - skin	p1@WDR3	WDR3	p1	10885	7.25239	9	1
Fibroblast - skin	p1@LSM5	LSM5	p1	23658	10.1402	9	1
Fibroblast - skin	p1@CENPE	CENPE	p1	1062	9.85462	9	1
Fibroblast - skin	p1@XRCC4	XRCC4	p1	7518	12.2975	9	1
Fibroblast - skin	p1@TSPAN31	TSPAN31	p1	6302	7.70101	9	1
Fibroblast - skin	p1@SUMO1	SUMO1	p1	7341	6.93706	9	1
Fibroblast - skin	p1@NVL	NVL	p1	4931	9.77975	9	1
Fibroblast - skin	p1@DENR	DENR	p1	8562	6.8361	9	1
Fibroblast - skin	p1@UAP1	UAP1	p1	6675	11.8842	9	1
Fibroblast - skin	p1@LARS	LARS	p1	51520	6.79769	9	2
Fibroblast - skin	p1@FOPNL	FOPNL	p1	123811	9.59391	9	1
Fibroblast - skin	p1@RBM41	RBM41	p1	55285	6.69609	9	1
Fibroblast - skin	p1@CHCHD7	CHCHD7	p1	79145	9.47224	9	1
Fibroblast - skin	p1@GEMIN6	GEMIN6	p1	79833	6.68398	9	1
Fibroblast - skin	p1@IPO8	IPO8	p1	10526	6.66897	9	1
Fibroblast - skin	p1@MMADHC	MMADHC	p1	27249	7.86252	9	1
Fibroblast - skin	p1@RSL24D1	RSL24D1	p1	51187	6.48674	9	2
Fibroblast - skin	p1@MMP3	MMP3	p1	4314	11.2886	9	1
Fibroblast - skin	p1@ASNSD1	ASNSD1	p1	54529	6.44958	9	1
Fibroblast - skin	p1@PIP5K1A	PIP5K1A	p1	8394	6.37963	9	1
Fibroblast - skin	p1@UBAP2L	UBAP2L	p1	9898	6.36776	9	2
Fibroblast - skin	p1@TBC1D23	TBC1D23	p1	55773	7.75649	9	1
Fibroblast - skin	p1@SAR1B	SAR1B	p1	51128	6.18852	9	2
Fibroblast - skin	p1@VPS29	VPS29	p1	51699	6.16115	9	1
Fibroblast - skin	p1@SSR1	SSR1	p1	6745	6.13484	9	2
Fibroblast - skin	p1@LSM7	LSM7	p1	51690	9.07843	9	1
Fibroblast - skin	p1@PSMB4	PSMB4	p1	5692	5.97575	9	1
Fibroblast - skin	p1@MYCBP	MYCBP	p1	26292	8.95624	9	1
Fibroblast - skin	p1@PSMA3	PSMA3	p1	5684	10.8221	9	1
Fibroblast - skin	p1@SAR1A	SAR1A	p1	56681	5.86577	9	1
Fibroblast - skin	p1@MICU1	MICU1	p1	10367	5.85004	9	2
Fibroblast - skin	p1@PHAX	PHAX	p1	51808	5.75701	9	1
Fibroblast - skin	p1@MNAT1	MNAT1	p1	4331	8.88278	9	1
Fibroblast - skin	p1@MRPL42	MRPL42	p1	28977	7.59467	9	1
Fibroblast - skin	p1@TRNT1	TRNT1	p1	51095	5.72966	9	1
Fibroblast - skin	p1@LYRM2	LYRM2	p1	57226	5.70444	9	2
Fibroblast - skin	p1@FAM204A	FAM204A	p1	63877	8.65796	9	1
Fibroblast - skin	p1@OLA1	OLA1	p1	29789	5.69858	9	2
Fibroblast - skin	p2@SUPT6H	SUPT6H	p2	6830	5.68622	9	2
Fibroblast - skin	p1@APTX	APTX	p1	54840	8.57487	9	1
Fibroblast - skin	p1@NASP	NASP	p1	4678	8.55161	9	1
Fibroblast - skin	p1@CXorf26	CXorf26	p1	51260	8.48706	9	1
Fibroblast - skin	p1@CEP152	CEP152	p1	22995	5.60272	9	2
Fibroblast - skin	p1@NRD1	NRD1	p1	4898	5.59986	9	3
Fibroblast - skin	p1@PIN4	PIN4	p1	5303	12.5802	9	1
Fibroblast - skin	p2@RBBP8	RBBP8	p2	5932	8.40839	9	1
Fibroblast - skin	p1@ERLIN2	ERLIN2	p1	11160	5.4292	9	2
Fibroblast - skin	p1@MRPS33	MRPS33	p1	51650	8.15058	9	1
Fibroblast - skin	p1@SEC11A	SEC11A	p1	23478	8.10971	9	1
Fibroblast - skin	p1@CEP57L1	CEP57L1	p1	285753	5.33839	9	1
Fibroblast - skin	p1@CWC27	CWC27	p1	10283	5.28129	9	2
Fibroblast - skin	p1@BFAR	BFAR	p1	51283	5.26732	9	1
Fibroblast - skin	p1@ST13	ST13	p1	6767	5.2383	9	2
Fibroblast - skin	p1@NMD3	NMD3	p1	51068	5.23731	9	1
Fibroblast - skin	p1@NHP2L1	NHP2L1	p1	4809	5.2252	9	1
Fibroblast - skin	p1@TTK	TTK	p1	7272	8.00635	9	2
Fibroblast - skin	p1@ECI2	ECI2	p1	10455	7.48225	10	1
Fibroblast - skin	p1@ATXN3	ATXN3	p1	4287	7.45187	10	1
Fibroblast - skin	p1@MRPL40	MRPL40	p1	64976	7.44043	10	1
Fibroblast - skin	p1@EXOSC2	EXOSC2	p1	23404	10.0113	10	1
Fibroblast - skin	p1@ANXA1	ANXA1	p1	301	7.4098	10	1
Fibroblast - skin	p1@CCDC75	CCDC75	p1	253635	7.40516	10	2
Fibroblast - skin	p1@COPS4	COPS4	p1	51138	7.98637	10	1
Fibroblast - skin	p1@DDX18	DDX18	p1	8886	7.3983	10	1
Fibroblast - skin	p1@CENPN	CENPN	p1	55839	12.5595	10	1
Fibroblast - skin	p1@FANCB	FANCB	p1	2187	9.95554	10	1
Fibroblast - skin	p1@CSDE1	CSDE1	p1	7812	7.32432	10	1
Fibroblast - skin	p1@CENPK	CENPK	p1	64105	12.4716	10	1
Fibroblast - skin	p1@FKBP3	FKBP3	p1	2287	7.94379	10	1
Fibroblast - skin	p1@UMPS	UMPS	p1	7372	10.0923	10	1
Fibroblast - skin	p1@PBK	PBK	p1	55872	9.82995	10	1
Fibroblast - skin	p1@EAPP	EAPP	p1	55837	7.17464	10	1
Fibroblast - skin	p1@PSMA5	PSMA5	p1	5686	7.92876	10	1
Fibroblast - skin	p1@GAR1	GAR1	p1	54433	6.98451	10	1
Fibroblast - skin	p1@CBX5	CBX5	p1	23468	6.98423	10	1
Fibroblast - skin	p1@RIOK2	RIOK2	p1	55781	9.76739	10	1
Fibroblast - skin	p1@HMGB1	HMGB1	p1	3146	9.71139	10	1
Fibroblast - skin	p1@SH2D4A	SH2D4A	p1	63898	6.90707	10	2
Fibroblast - skin	p1@XRCC5	XRCC5	p1	7520	9.70892	10	1
Fibroblast - skin	p1@MRPL1	MRPL1	p1	65008	6.90251	10	1
Fibroblast - skin	p1@TPMT	TPMT	p1	7172	12.8211	10	1
Fibroblast - skin	p1@CCDC58	CCDC58	p1	131076	12.1584	10	1
Fibroblast - skin	p2@YWHAZ	YWHAZ	p2	7534	6.90209	10	1
Fibroblast - skin	p1@RBM8A	RBM8A	p1	9939	9.66579	10	1
Fibroblast - skin	p1@UBE2V2	UBE2V2	p1	7336	9.49906	10	1
Fibroblast - skin	p1@SNORD97	SNORD97	p1	692223	6.65891	10	2
Fibroblast - skin	p1@RPL36AL	RPL36AL	p1	6166	9.4332	10	1
Fibroblast - skin	p1@CDK7	CDK7	p1	1022	7.676	10	1
Fibroblast - skin	p1@TYW3	TYW3	p1	127253	6.63586	10	1
Fibroblast - skin	p1@VRK1	VRK1	p1	7443	7.66672	10	1
Fibroblast - skin	p1@CENPQ	CENPQ	p1	55166	7.79901	10	1
Fibroblast - skin	p1@ECT2	ECT2	p1	1894	11.4207	10	1
Fibroblast - skin	p1@PSMC3	PSMC3	p1	5702	9.28825	10	1
Fibroblast - skin	p1@FAM36A	FAM36A	p1	116228	9.28801	10	1
Fibroblast - skin	p1@TAF15	TAF15	p1	8148	6.48674	10	2
Fibroblast - skin	p1@CCT8	CCT8	p1	10694	6.48609	10	1
Fibroblast - skin	p1@NCAPG2	NCAPG2	p1	54892	11.2944	10	1
Fibroblast - skin	p1@TMSB10	TMSB10	p1	9168	7.65739	10	1
Fibroblast - skin	p1@SLIRP	SLIRP	p1	81892	6.3657	10	1
Fibroblast - skin	p1@TRIAP1	TRIAP1	p1	51499	6.35237	10	1
Fibroblast - skin	p1@CYB5B	CYB5B	p1	80777	6.33343	10	1
Fibroblast - skin	p1@NSMCE1	NSMCE1	p1	197370	6.32762	10	1
Fibroblast - skin	p1@SSBP1	SSBP1	p1	6742	9.22655	10	1
Fibroblast - skin	p1@MKI67IP	MKI67IP	p1	84365	9.2093	10	1
Fibroblast - skin	p1@NOL10	NOL10	p1	79954	9.19888	10	1
Fibroblast - skin	p1@HNRNPC	HNRNPC	p1	3183	6.31234	10	2
Fibroblast - skin	p1@MCTS1	MCTS1	p1	28985	6.28712	10	1
Fibroblast - skin	p1@SSX2IP	SSX2IP	p1	117178	11.2392	10	1
Fibroblast - skin	p1@TIMMDC1	TIMMDC1	p1	51300	6.27935	10	1
Fibroblast - skin	p1@ALDH7A1	ALDH7A1	p1	501	6.27066	10	1
Fibroblast - skin	p1@C15orf63	C15orf63	p1	25764	6.17678	10	1
Fibroblast - skin	p1@MORF4L2	MORF4L2	p1	9643	9.08775	10	1
Fibroblast - skin	p1@NUSAP1	NUSAP1	p1	51203	7.60291	10	1
Fibroblast - skin	p1@RAD51AP1	RAD51AP1	p1	10635	10.9206	10	1
Fibroblast - skin	p1@EIF4B	EIF4B	p1	1975	5.91121	10	2
Fibroblast - skin	p1@TIMM8A	TIMM8A	p1	1678	8.94732	10	1
Fibroblast - skin	p1@SUMO2	SUMO2	p1	6613	5.90521	10	1
Fibroblast - skin	p1@ABCE1	ABCE1	p1	6059	8.91973	10	1
Fibroblast - skin	p1@SENP3	SENP3	p1	26168	5.89234	10	1
Fibroblast - skin	p1@NUP43	NUP43	p1	348995	8.87699	10	1
Fibroblast - skin	p1@PSMD14	PSMD14	p1	10213	8.67333	10	1
Fibroblast - skin	p1@MRPS18C	MRPS18C	p1	51023	8.63491	10	1
Fibroblast - skin	p1@ZRANB2	ZRANB2	p1	9406	5.64067	10	2
Fibroblast - skin	p1@ERH	ERH	p1	2079	8.55036	10	1
Fibroblast - skin	p1@RAD51C	RAD51C	p1	5889	7.50252	10	1
Fibroblast - skin	p1@PPIE	PPIE	p1	10450	5.62167	10	1
Fibroblast - skin	p1@MLH1	MLH1	p1	4292	5.59779	10	1
Fibroblast - skin	p1@TWF1	TWF1	p1	5756	5.52216	10	1
Fibroblast - skin	p1@PRC1	PRC1	p1	9055	10.2234	10	1
Fibroblast - skin	p1@NUDCD1	NUDCD1	p1	84955	5.51573	10	2
Fibroblast - skin	p1@TIMM21	TIMM21	p1	29090	5.51407	10	1
Fibroblast - skin	p1@FAM54A	FAM54A	p1	113115	8.29083	10	1
Fibroblast - skin	p1@NAP1L4	NAP1L4	p1	4676	8.19242	10	1
Fibroblast - skin	p1@GIN1	GIN1	p1	54826	5.37368	10	2
Fibroblast - skin	p2@CDC26	CDC26	p2	246184	8.17915	10	1
Fibroblast - skin	p1@THUMPD3	THUMPD3	p1	25917	5.32938	10	1
Fibroblast - skin	p1@BPNT1	BPNT1	p1	10380	5.18984	10	2
Fibroblast - skin	p1@RNF34	RNF34	p1	80196	5.18691	10	1
Fibroblast - skin	p1@RTCD1	RTCD1	p1	8634	5.14413	10	1
Fibroblast - skin	p1@TRAPPC4	TRAPPC4	p1	51399	5.12101	10	1
Fibroblast - skin	p1@PMS1	PMS1	p1	5378	5.08504	10	2
Fibroblast - skin	p1@SUGP1	SUGP1	p1	57794	8.05083	10	1
Fibroblast - skin	p1@PLRG1	PLRG1	p1	5356	8.0166	10	1
gamma delta positive T cells	p1@PPBPL1	PPBPL1	p1	728045	17.5856	1	1
gamma delta positive T cells	p1@TARP	TARP	p1	445347	17.4853	2	1
gamma delta positive T cells	p1@KLRC1	KLRC1	p1	3821	17.4382	2	1
gamma delta positive T cells	p1@ZNF683	ZNF683	p1	257101	12.1759	3	1
gamma delta positive T cells	p1@GZMB	GZMB	p1	3002	8.22266	3	2
gamma delta positive T cells	p1@KLRD1	KLRD1	p1	3824	16.878	3	1
gamma delta positive T cells	p1@KLRF1	KLRF1	p1	51348	16.0635	3	1
gamma delta positive T cells	p1@GNLY	GNLY	p1	10578	14.0941	3	1
gamma delta positive T cells	p1@GZMK	GZMK	p1	3003	8.64243	4	3
gamma delta positive T cells	p1@SH2D1B	SH2D1B	p1	117157	15.0669	5	1
gamma delta positive T cells	p1@ZNF831	ZNF831	p1	128611	15.8593	5	1
gamma delta positive T cells	p1@KLRB1	KLRB1	p1	3820	13.7489	5	1
gamma delta positive T cells	p1@GZMA	GZMA	p1	3001	15.2935	5	1
gamma delta positive T cells	p1@CD226	CD226	p1	10666	13.0152	5	1
gamma delta positive T cells	p1@GZMH	GZMH	p1	2999	11.4985	6	1
gamma delta positive T cells	p1@PRF1	PRF1	p1	5551	15.2448	6	1
gamma delta positive T cells	p1@DOC2GP	DOC2GP	p1	390213	11.4039	6	1
gamma delta positive T cells	p1@NMUR1	NMUR1	p1	10316	11.3152	6	1
gamma delta positive T cells	p1@KLRG1	KLRG1	p1	10219	14.7055	6	1
gamma delta positive T cells	p2@FGFBP2	FGFBP2	p2	83888	14.3448	6	1
gamma delta positive T cells	p1@CXCR6	CXCR6	p1	10663	14.3068	6	1
gamma delta positive T cells	p1@ZNF600	ZNF600	p1	162966	12.6171	6	1
gamma delta positive T cells	p3@KLRK1	KLRK1	p3	22914	13.5323	6	1
gamma delta positive T cells	p1@NCR1	NCR1	p1	9437	11.8796	7	1
gamma delta positive T cells	p1@TTC16	TTC16	p1	158248	11.878	7	1
gamma delta positive T cells	p1@IL2RB	IL2RB	p1	3560	11.3083	7	1
gamma delta positive T cells	p1@CX3CR1	CX3CR1	p1	1524	10.1125	7	1
gamma delta positive T cells	p1@GPR25	GPR25	p1	2848	7.78959	7	2
gamma delta positive T cells	p2@SAMD3	SAMD3	p2	154075	14.2795	7	1
gamma delta positive T cells	p5@PTPN4	PTPN4	p5	5775	14.2353	7	1
gamma delta positive T cells	p1@GZMM	GZMM	p1	3004	13.562	7	1
gamma delta positive T cells	p1@CTSW	CTSW	p1	1521	13.1362	7	1
gamma delta positive T cells	p1@NKG7	NKG7	p1	4818	12.9448	7	1
gamma delta positive T cells	p1@APOBEC3G	APOBEC3G	p1	60489	12.8768	8	1
gamma delta positive T cells	p1@PYHIN1	PYHIN1	p1	149628	11.2462	8	1
gamma delta positive T cells	p2@FUT11	FUT11	p2	170384	11.1221	8	1
gamma delta positive T cells	p1@GPR114	GPR114	p1	221188	9.47475	8	2
gamma delta positive T cells	p1@KLRC2	KLRC2	p1	3822	9.3546	8	1
gamma delta positive T cells	p1@DTHD1	DTHD1	p1	401124	7.02545	8	2
gamma delta positive T cells	p1@TBX21	TBX21	p1	30009	14.2699	8	1
gamma delta positive T cells	p1@COLQ	COLQ	p1	8292	14.26	8	1
gamma delta positive T cells	p1@NCR3	NCR3	p1	259197	13.4265	8	1
gamma delta positive T cells	p1@CCL5	CCL5	p1	6352	8.76773	9	1
gamma delta positive T cells	p1@FCRL6	FCRL6	p1	343413	12.8245	9	1
gamma delta positive T cells	p1@CD160	CD160	p1	11126	14.7722	9	1
gamma delta positive T cells	p1@RUNX3	RUNX3	p1	864	7.52295	9	2
gamma delta positive T cells	p1@LAG3	LAG3	p1	3902	6.95891	9	2
gamma delta positive T cells	p1@GIMAP7	GIMAP7	p1	168537	6.04831	9	3
gamma delta positive T cells	p1@WDR67	WDR67	p1	93594	5.34173	9	3
gamma delta positive T cells	p1@PTGDR	PTGDR	p1	5729	13.7525	9	1
gamma delta positive T cells	p1@FASLG	FASLG	p1	356	11.209	10	1
gamma delta positive T cells	p1@S1PR5	S1PR5	p1	53637	11.1728	10	1
gamma delta positive T cells	p1@XCL1	XCL1	p1	6375	10.5478	10	1
gamma delta positive T cells	p1@LAIR2	LAIR2	p1	3904	9.84749	10	1
gamma delta positive T cells	p1@PTPRCAP	PTPRCAP	p1	5790	8.43279	10	1
gamma delta positive T cells	p1@SCARNA17	SCARNA17	p1	677769	8.09332	10	1
gamma delta positive T cells	p1@BTN3A3	BTN3A3	p1	10384	7.95968	10	1
gamma delta positive T cells	p1@GPR171	GPR171	p1	29909	7.43592	10	2
gamma delta positive T cells	p1@EMBP1	EMBP1	p1	647121	6.41786	10	3
gamma delta positive T cells	p1@C5orf39	C5orf39	p1	389289	6.2807	10	2
gamma delta positive T cells	p1@B3GALT4	B3GALT4	p1	8705	6.07045	10	2
Mast cell	p1@TPSAB1	TPSAB1	p1	7177	17.7764	1	1
Mast cell	p1@MRGPRX2	MRGPRX2	p1	117194	17.7761	1	1
Mast cell	p1@TPSD1	TPSD1	p1	23430	17.7734	1	1
Mast cell	p1@CRLF2	CRLF2	p1	64109	17.7728	1	1
Mast cell	p1@CMA1	CMA1	p1	1215	17.7636	1	1
Mast cell	p1@TPSB2	TPSB2	p1	64499	17.7584	1	1
Mast cell	p2@CDK15	CDK15	p2	65061	17.7577	1	1
Mast cell	p2@IL1RL1	IL1RL1	p2	9173	17.7558	1	1
Mast cell	p1@CPA3	CPA3	p1	1359	17.7387	1	1
Mast cell	p1@PKI55	PKI55	p1	150967	17.735	1	1
Mast cell	p2@NHLRC4	NHLRC4	p2	283948	17.7245	1	1
Mast cell	p1@SIGLEC6	SIGLEC6	p1	946	17.7179	1	1
Mast cell	p1@C1orf150	C1orf150	p1	148823	17.7139	1	1
Mast cell	p1@RGS13	RGS13	p1	6003	17.6962	1	1
Mast cell	p1@KIT	KIT	p1	3815	17.6168	1	1
Mast cell	p2@ODZ1	ODZ1	p2	10178	17.6156	1	1
Mast cell	p1@VWA5A	VWA5A	p1	4013	17.3929	1	1
Mast cell	p1@MS4A2	MS4A2	p1	2206	17.5022	2	1
Mast cell	p1@HPGDS	HPGDS	p1	27306	17.2551	2	1
Mast cell	p1@HDC	HDC	p1	3067	17.1974	2	1
Mast cell	p1@SIGLECP3	SIGLECP3	p1	284367	17.1842	2	1
Mast cell	p1@SLC18A2	SLC18A2	p1	6571	17.1472	2	1
Mast cell	p1@MIR4439	MIR4439	p1	100616207	17.0951	2	1
Mast cell	p1@IL13	IL13	p1	3596	14.9193	2	1
Mast cell	p1@HPGD	HPGD	p1	3248	9.89261	3	2
Mast cell	p1@FCER1A	FCER1A	p1	2205	5.18392	3	2
Mast cell	p1@SIGLEC8	SIGLEC8	p1	27181	9.1576	3	2
Mast cell	p1@FOXI2	FOXI2	p1	399823	16.9036	3	1
Mast cell	p1@GATA2	GATA2	p1	2624	16.3735	3	1
Mast cell	p1@CSF1	CSF1	p1	1435	15.8207	3	1
Mast cell	p2@FER	FER	p2	2241	14.992	3	1
Mast cell	p2@NDST2	NDST2	p2	8509	11.3176	3	2
Mast cell	p1@SVOPL	SVOPL	p1	136306	5.28075	4	2
Mast cell	p2@MIR3197	MIR3197	p2	100423023	5.09456	4	3
Mast cell	p1@LOC284454	LOC284454	p1	284454	7.19649	4	2
Mast cell	p6@FAM104B	FAM104B	p6	90736	16.9393	4	1
Mast cell	p2@BATF	BATF	p2	10538	16.6391	4	1
Mast cell	p1@LAX1	LAX1	p1	54900	16.3822	4	1
Mast cell	p1@AMHR2	AMHR2	p1	269	16.0722	4	1
Mast cell	p2@MIR3190	MIR3190	p2	100422899	16.0129	4	1
Mast cell	p1@PRKX	PRKX	p1	5613	14.151	4	1
Mast cell	p1@EGR3	EGR3	p1	1960	5.23357	5	2
Mast cell	p1@C6orf25	C6orf25	p1	80739	7.8273	5	3
Mast cell	p1@PIK3R6	PIK3R6	p1	146850	16.3989	5	1
Mast cell	p1@EDARADD	EDARADD	p1	128178	15.8107	5	1
Mast cell	p2@PHACTR4	PHACTR4	p2	65979	15.7465	5	1
Mast cell	p1@ENPP3	ENPP3	p1	5169	15.5914	5	1
Mast cell	p2@AGAP1	AGAP1	p2	116987	15.3841	5	1
Mast cell	p1@FOSB	FOSB	p1	2354	14.7134	5	1
Mast cell	p1@CTNNBL1	CTNNBL1	p1	56259	14.4296	5	1
Mast cell	p1@LTC4S	LTC4S	p1	4056	14.3427	5	1
Mast cell	p1@BMP2K	BMP2K	p1	55589	14.2931	5	1
Mast cell	p1@UBXN10	UBXN10	p1	127733	12.7429	5	1
Mast cell	p1@IFITM10	IFITM10	p1	402778	12.0149	5	1
Mast cell	p2@SLC45A3	SLC45A3	p2	85414	11.8938	5	1
Mast cell	p1@DLC1	DLC1	p1	10395	11.3058	5	1
Mast cell	p1@KCNQ1	KCNQ1	p1	3784	9.9918	6	1
Mast cell	p1@IL5RA	IL5RA	p1	3568	8.69093	6	2
Mast cell	p1@GFI1	GFI1	p1	2672	8.61885	6	2
Mast cell	p1@AQP10	AQP10	p1	89872	6.04484	6	2
Mast cell	p1@RGS1	RGS1	p1	5996	5.77589	6	3
Mast cell	p1@AHR	AHR	p1	196	9.29199	6	2
Mast cell	p1@JUN	JUN	p1	3725	9.25376	6	1
Mast cell	p1@CD82	CD82	p1	3732	7.3166	6	2
Mast cell	p1@ALS2	ALS2	p1	57679	7.27429	6	2
Mast cell	p1@MIR4479	MIR4479	p1	100616480	14.8608	6	1
Mast cell	p2@BEGAIN	BEGAIN	p2	57596	14.2263	6	1
Mast cell	p1@HRH4	HRH4	p1	59340	13.5297	6	1
Mast cell	p1@LMNA	LMNA	p1	4000	10.6605	6	1
Mast cell	p1@GATA1	GATA1	p1	2623	6.46818	7	3
Mast cell	p6@RBM14	RBM14	p6	10432	9.93001	7	1
Mast cell	p2@KIAA1919	KIAA1919	p2	91749	6.18224	7	3
Mast cell	p1@CIC	CIC	p1	23152	5.71971	7	2
Mast cell	p1@PPP1R26	PPP1R26	p1	9858	5.23795	7	2
Mast cell	p1@MIR4469	MIR4469	p1	100616115	7.44733	7	2
Mast cell	p1@CPM	CPM	p1	1368	6.93518	7	2
Mast cell	p1@MUC8	MUC8	p1	4590	14.7457	7	1
Mast cell	p1@ANKRD28	ANKRD28	p1	23243	13.0578	7	1
Mast cell	p1@LCN10	LCN10	p1	414332	12.3851	7	1
Mast cell	p1@KIAA1549	KIAA1549	p1	57670	12.3717	7	1
Mast cell	p1@PRKG2	PRKG2	p1	5593	11.5557	7	1
Mast cell	p1@MIR3188	MIR3188	p1	100422833	10.8505	7	1
Mast cell	p1@TRIM24	TRIM24	p1	8805	6.85171	8	3
Mast cell	p1@SOCS6	SOCS6	p1	9306	6.42485	8	1
Mast cell	p1@TRIM47	TRIM47	p1	91107	5.99469	8	2
Mast cell	p1@CCNG2	CCNG2	p1	901	5.88607	8	2
Mast cell	p2@TSPAN4	TSPAN4	p2	7106	5.82566	8	2
Mast cell	p1@KLF6	KLF6	p1	1316	9.62536	8	1
Mast cell	p2@ADPRH	ADPRH	p2	141	9.59346	8	1
Mast cell	p1@SGK223	SGK223	p1	157285	8.32051	8	1
Mast cell	p1@MCL1	MCL1	p1	4170	5.32474	8	3
Mast cell	p1@SYTL2	SYTL2	p1	54843	9.46476	8	1
Mast cell	p1@PIK3CA	PIK3CA	p1	5290	8.16286	8	1
Mast cell	p1@LETM2	LETM2	p1	137994	7.90284	8	2
Mast cell	p1@NFATC1	NFATC1	p1	4772	9.15666	8	2
Mast cell	p1@RAB27B	RAB27B	p1	5874	15.733	8	1
Mast cell	p2@DEPDC5	DEPDC5	p2	9681	15.0027	8	1
Mast cell	p1@CD200R1	CD200R1	p1	131450	14.1677	8	1
Mast cell	p1@ANKRD27	ANKRD27	p1	84079	6.93172	8	2
Mast cell	p1@HS6ST1	HS6ST1	p1	9394	12.6004	8	1
Mast cell	p1@SLC38A11	SLC38A11	p1	151258	11.7602	8	1
Mast cell	p1@PHF20	PHF20	p1	51230	11.1947	8	1
Mast cell	p1@RENBP	RENBP	p1	5973	10.4938	8	1
Mast cell	p1@ELMO1	ELMO1	p1	9844	6.67834	9	2
Mast cell	p1@CBFB	CBFB	p1	865	6.37388	9	2
Mast cell	p1@DUSP10	DUSP10	p1	11221	8.74065	9	1
Mast cell	p1@MYADM	MYADM	p1	91663	5.80216	9	2
Mast cell	p2@RASSF1	RASSF1	p2	11186	9.78957	9	1
Mast cell	p1@ZBTB48	ZBTB48	p1	3104	5.68545	9	1
Mast cell	p1@SPIN4	SPIN4	p1	139886	9.42872	9	1
Mast cell	p1@LPCAT2	LPCAT2	p1	54947	5.11698	9	3
Mast cell	p1@PARP4	PARP4	p1	143	5.09642	9	2
Mast cell	p1@LOC643936	LOC643936	p1	643936	7.86538	9	2
Mast cell	p1@GRASPOS	GRASPOS	p1	692159	9.3338	9	1
Mast cell	p1@ZKSCAN3	ZKSCAN3	p1	80317	7.68004	9	1
Mast cell	p1@ZNF850	ZNF850	p1	342892	7.55093	9	2
Mast cell	p1@PPP1R15A	PPP1R15A	p1	23645	6.96815	9	3
Mast cell	p1@SLC8A3	SLC8A3	p1	6547	14.058	9	1
Mast cell	p3@AKAP13	AKAP13	p3	11214	13.4471	9	1
Mast cell	p1@C20orf118	C20orf118	p1	140711	13.2433	9	1
Mast cell	p1@ATP6V0A2	ATP6V0A2	p1	23545	12.1073	9	1
Mast cell	p1@PAQR5	PAQR5	p1	54852	10.5876	9	1
Mast cell	p1@ANXA1	ANXA1	p1	301	6.60707	10	2
Mast cell	p1@TEC	TEC	p1	7006	10.2379	10	1
Mast cell	p1@PER1	PER1	p1	5187	8.77059	10	1
Mast cell	p1@OSBPL8	OSBPL8	p1	114882	6.27765	10	3
Mast cell	p1@GABPB1	GABPB1	p1	2553	6.23306	10	2
Mast cell	p1@DNAJB1	DNAJB1	p1	3337	6.19635	10	2
Mast cell	p1@FAM46A	FAM46A	p1	55603	5.89468	10	3
Mast cell	p1@RIN3	RIN3	p1	79890	8.51943	10	2
Mast cell	p1@LONRF1	LONRF1	p1	91694	5.79688	10	3
Mast cell	p2@LOC344967	LOC344967	p2	344967	5.48398	10	3
Mast cell	p2@ST8SIA1	ST8SIA1	p2	6489	5.48045	10	2
Mast cell	p1@ING2	ING2	p1	3622	5.30809	10	2
Mast cell	p1@CD44	CD44	p1	960	5.29724	10	2
Mast cell	p1@TNFAIP3	TNFAIP3	p1	7128	8.20487	10	2
Mast cell	p1@RRP1B	RRP1B	p1	23076	5.26043	10	1
Mast cell	p1@RASGRP4	RASGRP4	p1	115727	5.19445	10	2
Mast cell	p1@TESK2	TESK2	p1	10420	7.87133	10	1
Mast cell	p1@CCDC97	CCDC97	p1	90324	5.05163	10	1
Mast cell	p1@CREB5	CREB5	p1	9586	7.25634	10	2
Mast cell	p1@SGPP1	SGPP1	p1	81537	7.103	10	2
Mast cell	p1@HS2ST1	HS2ST1	p1	9653	8.86603	10	1
Mast cell	p1@TRERF1	TRERF1	p1	55809	7.03066	10	1
Mast cell	p1@MIR1234	MIR1234	p1	100302196	6.96579	10	2
Mast cell	p1@FLJ42969	FLJ42969	p1	441374	14.0221	10	1
Mast cell	p1@GNPTAB	GNPTAB	p1	79158	11.8447	10	1
Mast cell	p1@SOX13	SOX13	p1	9580	11.8299	10	1
Mast cell	p1@ADCYAP1	ADCYAP1	p1	116	11.6375	10	1
Mast cell	p1@P2RX1	P2RX1	p1	5023	11.5395	10	1
Mast cell	p1@GADD45B	GADD45B	p1	4616	6.88941	10	2
Mast cell	p3@DNAAF2	DNAAF2	p3	55172	10.9667	10	1
Mast cell	p1@GRASP	GRASP	p1	160622	10.9607	10	1
Natural Killer Cells	p1@KLRF1	KLRF1	p1	51348	6.10986	3	2
Natural Killer Cells	p1@ZNF683	ZNF683	p1	257101	9.89477	3	2
Natural Killer Cells	p1@GNLY	GNLY	p1	10578	9.08009	3	2
Natural Killer Cells	p2@LOC646471	LOC646471	p2	646471	6.57704	4	2
Natural Killer Cells	p1@CD226	CD226	p1	10666	6.48724	5	3
Natural Killer Cells	p1@ZNF831	ZNF831	p1	128611	5.90987	5	2
Natural Killer Cells	p1@LOC100128429	LOC100128429	p1	100128429	5.81052	5	3
Natural Killer Cells	p1@NMUR1	NMUR1	p1	10316	7.31991	6	3
Natural Killer Cells	p1@GZMH	GZMH	p1	2999	6.85702	6	3
Natural Killer Cells	p1@PRF1	PRF1	p1	5551	5.69688	6	2
Natural Killer Cells	p1@ZNF600	ZNF600	p1	162966	5.05742	6	2
Natural Killer Cells	p1@TFIP11	TFIP11	p1	24144	5.00807	6	3
Natural Killer Cells	p2@LOC648987	LOC648987	p2	648987	16.0872	6	1
Natural Killer Cells	p1@IFNG	IFNG	p1	3458	14.7932	6	1
Natural Killer Cells	p1@JUN	JUN	p1	3725	9.12684	6	2
Natural Killer Cells	p2@FGFBP2	FGFBP2	p2	83888	7.68227	6	2
Natural Killer Cells	p1@TTC16	TTC16	p1	158248	7.51815	7	3
Natural Killer Cells	p1@NKG7	NKG7	p1	4818	6.95418	7	2
Natural Killer Cells	p1@GZMM	GZMM	p1	3004	5.30678	7	3
Natural Killer Cells	p2@SAMD3	SAMD3	p2	154075	5.2075	7	3
Natural Killer Cells	p1@IL2RB	IL2RB	p1	3560	10.7797	7	2
Natural Killer Cells	p1@NCR1	NCR1	p1	9437	10.2583	7	2
Natural Killer Cells	p1@CTSW	CTSW	p1	1521	9.42366	7	2
Natural Killer Cells	p1@SNORA78	SNORA78	p1	677844	8.29683	7	1
Natural Killer Cells	p1@NCR3	NCR3	p1	259197	7.26404	8	2
Natural Killer Cells	p1@TBX21	TBX21	p1	30009	7.14826	8	2
Natural Killer Cells	p1@LINC00239	LINC00239	p1	145200	6.63242	8	3
Natural Killer Cells	p2@ZAR1L	ZAR1L	p2	646799	6.44163	8	2
Natural Killer Cells	p1@IL23R	IL23R	p1	149233	6.4151	8	2
[truncated: 682 more rows]
