# Supplementary material for: Molecular Portraits of Early Rheumatoid Arthritis Identify Clinical and Treatment Response Phenotypes
Source: Cell Rep. 2019 Aug 27;28(9):2455–2470.e5. doi: 10.1016/j.celrep.2019.07.091 (PMC6718830; doi:10.1016/j.celrep.2019.07.091)
Supplement: Table S5. Synovium Gene Modules Derived by Weighted Gene Correlation Network Analysis, Related to Figure 5C — See separate csv file filename Table S5.csv. [file mmc3.csv]

	Module	Symbol
1	S1	AAAS
2	S1	C16orf58
3	S1	CDK3
4	S1	CENPT
5	S1	COLCA2
6	S1	DXO
7	S1	GSTM2
8	S1	H1FX-AS1
9	S1	HSD17B13
10	S1	LINC01089
11	S1	NOL3
12	S1	P4HTM
13	S1	PHF1
14	S1	PPOX
15	S1	RP11-504P24.3
16	S1	RP11-728F11.4
17	S1	RP13-516M14.1
18	S1	RP4-761J14.10
19	S1	RRP7BP
20	S1	SH3GLB2
21	S1	SPAG8
22	S1	VAMP2
23	S10	C11orf63
24	S10	DDX50
25	S10	EIF2A
26	S10	GLOD4
27	S10	IFT57
28	S10	INTS12
29	S10	MRFAP1L1
30	S10	NIF3L1
31	S10	PPP1R8
32	S10	RP11-111K18.1
33	S10	RP11-286N22.8
34	S10	VIPAS39
35	S100 Fibroblast_2a_THY1+, IL-1 and IL-37 signalling	AHCTF1
36	S100 Fibroblast_2a_THY1+, IL-1 and IL-37 signalling	AKT3
37	S100 Fibroblast_2a_THY1+, IL-1 and IL-37 signalling	ALS2
38	S100 Fibroblast_2a_THY1+, IL-1 and IL-37 signalling	ANO6
39	S100 Fibroblast_2a_THY1+, IL-1 and IL-37 signalling	AOX1
40	S100 Fibroblast_2a_THY1+, IL-1 and IL-37 signalling	ARHGAP21
41	S100 Fibroblast_2a_THY1+, IL-1 and IL-37 signalling	ARHGAP24
42	S100 Fibroblast_2a_THY1+, IL-1 and IL-37 signalling	ARL13B
43	S100 Fibroblast_2a_THY1+, IL-1 and IL-37 signalling	ATL1
44	S100 Fibroblast_2a_THY1+, IL-1 and IL-37 signalling	ATP10A
45	S100 Fibroblast_2a_THY1+, IL-1 and IL-37 signalling	B3GALNT1
46	S100 Fibroblast_2a_THY1+, IL-1 and IL-37 signalling	BACE1
47	S100 Fibroblast_2a_THY1+, IL-1 and IL-37 signalling	BBS9
48	S100 Fibroblast_2a_THY1+, IL-1 and IL-37 signalling	BDH2
49	S100 Fibroblast_2a_THY1+, IL-1 and IL-37 signalling	BMP6
50	S100 Fibroblast_2a_THY1+, IL-1 and IL-37 signalling	BNC2
51	S100 Fibroblast_2a_THY1+, IL-1 and IL-37 signalling	C15orf41
52	S100 Fibroblast_2a_THY1+, IL-1 and IL-37 signalling	C8orf37
53	S100 Fibroblast_2a_THY1+, IL-1 and IL-37 signalling	CADPS2
54	S100 Fibroblast_2a_THY1+, IL-1 and IL-37 signalling	CASC15
55	S100 Fibroblast_2a_THY1+, IL-1 and IL-37 signalling	CASK
56	S100 Fibroblast_2a_THY1+, IL-1 and IL-37 signalling	CCDC80
57	S100 Fibroblast_2a_THY1+, IL-1 and IL-37 signalling	CCDC89
58	S100 Fibroblast_2a_THY1+, IL-1 and IL-37 signalling	CDKL3
59	S100 Fibroblast_2a_THY1+, IL-1 and IL-37 signalling	CEP112
60	S100 Fibroblast_2a_THY1+, IL-1 and IL-37 signalling	CFH
61	S100 Fibroblast_2a_THY1+, IL-1 and IL-37 signalling	CMTM4
62	S100 Fibroblast_2a_THY1+, IL-1 and IL-37 signalling	CNST
63	S100 Fibroblast_2a_THY1+, IL-1 and IL-37 signalling	CNTLN
64	S100 Fibroblast_2a_THY1+, IL-1 and IL-37 signalling	CRY1
65	S100 Fibroblast_2a_THY1+, IL-1 and IL-37 signalling	CSRNP2
66	S100 Fibroblast_2a_THY1+, IL-1 and IL-37 signalling	CTD-3113P16.11
67	S100 Fibroblast_2a_THY1+, IL-1 and IL-37 signalling	CYP39A1
68	S100 Fibroblast_2a_THY1+, IL-1 and IL-37 signalling	DCLK1
69	S100 Fibroblast_2a_THY1+, IL-1 and IL-37 signalling	DENND4C
70	S100 Fibroblast_2a_THY1+, IL-1 and IL-37 signalling	DIO2
71	S100 Fibroblast_2a_THY1+, IL-1 and IL-37 signalling	DLG5
72	S100 Fibroblast_2a_THY1+, IL-1 and IL-37 signalling	DNALI1
73	S100 Fibroblast_2a_THY1+, IL-1 and IL-37 signalling	DOCK1
74	S100 Fibroblast_2a_THY1+, IL-1 and IL-37 signalling	DONSON
75	S100 Fibroblast_2a_THY1+, IL-1 and IL-37 signalling	DUBR
76	S100 Fibroblast_2a_THY1+, IL-1 and IL-37 signalling	DYRK3
77	S100 Fibroblast_2a_THY1+, IL-1 and IL-37 signalling	DZIP1
78	S100 Fibroblast_2a_THY1+, IL-1 and IL-37 signalling	EDA2R
79	S100 Fibroblast_2a_THY1+, IL-1 and IL-37 signalling	ELF2
80	S100 Fibroblast_2a_THY1+, IL-1 and IL-37 signalling	EPB41L2
81	S100 Fibroblast_2a_THY1+, IL-1 and IL-37 signalling	EPS8
82	S100 Fibroblast_2a_THY1+, IL-1 and IL-37 signalling	EXT2
83	S100 Fibroblast_2a_THY1+, IL-1 and IL-37 signalling	FAM168B
84	S100 Fibroblast_2a_THY1+, IL-1 and IL-37 signalling	FAT1
85	S100 Fibroblast_2a_THY1+, IL-1 and IL-37 signalling	FAT4
86	S100 Fibroblast_2a_THY1+, IL-1 and IL-37 signalling	FBN1
87	S100 Fibroblast_2a_THY1+, IL-1 and IL-37 signalling	FBXW11
88	S100 Fibroblast_2a_THY1+, IL-1 and IL-37 signalling	FILIP1
89	S100 Fibroblast_2a_THY1+, IL-1 and IL-37 signalling	FILIP1L
90	S100 Fibroblast_2a_THY1+, IL-1 and IL-37 signalling	FSTL1
91	S100 Fibroblast_2a_THY1+, IL-1 and IL-37 signalling	FUBP3
92	S100 Fibroblast_2a_THY1+, IL-1 and IL-37 signalling	GLT8D2
93	S100 Fibroblast_2a_THY1+, IL-1 and IL-37 signalling	GOLIM4
94	S100 Fibroblast_2a_THY1+, IL-1 and IL-37 signalling	GPR161
95	S100 Fibroblast_2a_THY1+, IL-1 and IL-37 signalling	HACE1
96	S100 Fibroblast_2a_THY1+, IL-1 and IL-37 signalling	HAS2
97	S100 Fibroblast_2a_THY1+, IL-1 and IL-37 signalling	HECW2
98	S100 Fibroblast_2a_THY1+, IL-1 and IL-37 signalling	HEG1
99	S100 Fibroblast_2a_THY1+, IL-1 and IL-37 signalling	HHAT
100	S100 Fibroblast_2a_THY1+, IL-1 and IL-37 signalling	HMCN1
101	S100 Fibroblast_2a_THY1+, IL-1 and IL-37 signalling	HMGN5
102	S100 Fibroblast_2a_THY1+, IL-1 and IL-37 signalling	IFT81
103	S100 Fibroblast_2a_THY1+, IL-1 and IL-37 signalling	IFT88
104	S100 Fibroblast_2a_THY1+, IL-1 and IL-37 signalling	IGF1
105	S100 Fibroblast_2a_THY1+, IL-1 and IL-37 signalling	IGSF10
106	S100 Fibroblast_2a_THY1+, IL-1 and IL-37 signalling	IL13RA2
107	S100 Fibroblast_2a_THY1+, IL-1 and IL-37 signalling	IL1R1
108	S100 Fibroblast_2a_THY1+, IL-1 and IL-37 signalling	ITGB1
109	S100 Fibroblast_2a_THY1+, IL-1 and IL-37 signalling	JMJD1C
110	S100 Fibroblast_2a_THY1+, IL-1 and IL-37 signalling	KALRN
111	S100 Fibroblast_2a_THY1+, IL-1 and IL-37 signalling	KCNE4
112	S100 Fibroblast_2a_THY1+, IL-1 and IL-37 signalling	KCTD10
113	S100 Fibroblast_2a_THY1+, IL-1 and IL-37 signalling	KDELC1
114	S100 Fibroblast_2a_THY1+, IL-1 and IL-37 signalling	KIDINS220
115	S100 Fibroblast_2a_THY1+, IL-1 and IL-37 signalling	KIF1BP
116	S100 Fibroblast_2a_THY1+, IL-1 and IL-37 signalling	KIF9-AS1
117	S100 Fibroblast_2a_THY1+, IL-1 and IL-37 signalling	KIRREL
118	S100 Fibroblast_2a_THY1+, IL-1 and IL-37 signalling	KLHL42
119	S100 Fibroblast_2a_THY1+, IL-1 and IL-37 signalling	LAMA4
120	S100 Fibroblast_2a_THY1+, IL-1 and IL-37 signalling	LAMC1
121	S100 Fibroblast_2a_THY1+, IL-1 and IL-37 signalling	LINC01139
122	S100 Fibroblast_2a_THY1+, IL-1 and IL-37 signalling	LPP
123	S100 Fibroblast_2a_THY1+, IL-1 and IL-37 signalling	LRCH1
124	S100 Fibroblast_2a_THY1+, IL-1 and IL-37 signalling	LRRC17
125	S100 Fibroblast_2a_THY1+, IL-1 and IL-37 signalling	LRRFIP1
126	S100 Fibroblast_2a_THY1+, IL-1 and IL-37 signalling	MCU
127	S100 Fibroblast_2a_THY1+, IL-1 and IL-37 signalling	MEF2A
128	S100 Fibroblast_2a_THY1+, IL-1 and IL-37 signalling	MYOF
129	S100 Fibroblast_2a_THY1+, IL-1 and IL-37 signalling	NEDD4
130	S100 Fibroblast_2a_THY1+, IL-1 and IL-37 signalling	NEK11
131	S100 Fibroblast_2a_THY1+, IL-1 and IL-37 signalling	NFYB
132	S100 Fibroblast_2a_THY1+, IL-1 and IL-37 signalling	NREP
133	S100 Fibroblast_2a_THY1+, IL-1 and IL-37 signalling	OCRL
134	S100 Fibroblast_2a_THY1+, IL-1 and IL-37 signalling	OGN
135	S100 Fibroblast_2a_THY1+, IL-1 and IL-37 signalling	OSBPL9
136	S100 Fibroblast_2a_THY1+, IL-1 and IL-37 signalling	PAPPA
137	S100 Fibroblast_2a_THY1+, IL-1 and IL-37 signalling	PDE7B
138	S100 Fibroblast_2a_THY1+, IL-1 and IL-37 signalling	PEG10
139	S100 Fibroblast_2a_THY1+, IL-1 and IL-37 signalling	PER3
140	S100 Fibroblast_2a_THY1+, IL-1 and IL-37 signalling	PIEZO2
141	S100 Fibroblast_2a_THY1+, IL-1 and IL-37 signalling	PLAGL1
142	S100 Fibroblast_2a_THY1+, IL-1 and IL-37 signalling	PNMA2
143	S100 Fibroblast_2a_THY1+, IL-1 and IL-37 signalling	POFUT1
144	S100 Fibroblast_2a_THY1+, IL-1 and IL-37 signalling	PPFIBP1
145	S100 Fibroblast_2a_THY1+, IL-1 and IL-37 signalling	PPP4R1
146	S100 Fibroblast_2a_THY1+, IL-1 and IL-37 signalling	PRKAB2
147	S100 Fibroblast_2a_THY1+, IL-1 and IL-37 signalling	PRRG1
148	S100 Fibroblast_2a_THY1+, IL-1 and IL-37 signalling	PTPN11
149	S100 Fibroblast_2a_THY1+, IL-1 and IL-37 signalling	PTPN13
150	S100 Fibroblast_2a_THY1+, IL-1 and IL-37 signalling	RAB23
151	S100 Fibroblast_2a_THY1+, IL-1 and IL-37 signalling	RALBP1
152	S100 Fibroblast_2a_THY1+, IL-1 and IL-37 signalling	RANBP3L
153	S100 Fibroblast_2a_THY1+, IL-1 and IL-37 signalling	RAPGEF4
154	S100 Fibroblast_2a_THY1+, IL-1 and IL-37 signalling	RASAL2
155	S100 Fibroblast_2a_THY1+, IL-1 and IL-37 signalling	REV1
156	S100 Fibroblast_2a_THY1+, IL-1 and IL-37 signalling	REV3L
157	S100 Fibroblast_2a_THY1+, IL-1 and IL-37 signalling	RGPD6
158	S100 Fibroblast_2a_THY1+, IL-1 and IL-37 signalling	RHOBTB1
159	S100 Fibroblast_2a_THY1+, IL-1 and IL-37 signalling	RNF146
160	S100 Fibroblast_2a_THY1+, IL-1 and IL-37 signalling	RP11-1148L6.5
161	S100 Fibroblast_2a_THY1+, IL-1 and IL-37 signalling	RP11-147L13.11
162	S100 Fibroblast_2a_THY1+, IL-1 and IL-37 signalling	RP11-348P10.2
163	S100 Fibroblast_2a_THY1+, IL-1 and IL-37 signalling	RP11-78J21.7
164	S100 Fibroblast_2a_THY1+, IL-1 and IL-37 signalling	RPGR
165	S100 Fibroblast_2a_THY1+, IL-1 and IL-37 signalling	SCRN1
166	S100 Fibroblast_2a_THY1+, IL-1 and IL-37 signalling	SCUBE2
167	S100 Fibroblast_2a_THY1+, IL-1 and IL-37 signalling	SEC31A
168	S100 Fibroblast_2a_THY1+, IL-1 and IL-37 signalling	SENP6
169	S100 Fibroblast_2a_THY1+, IL-1 and IL-37 signalling	SEPT11
170	S100 Fibroblast_2a_THY1+, IL-1 and IL-37 signalling	SEPT2
171	S100 Fibroblast_2a_THY1+, IL-1 and IL-37 signalling	SEPT7
172	S100 Fibroblast_2a_THY1+, IL-1 and IL-37 signalling	SEPT8
173	S100 Fibroblast_2a_THY1+, IL-1 and IL-37 signalling	SERPINE1
174	S100 Fibroblast_2a_THY1+, IL-1 and IL-37 signalling	SH3BP5
175	S100 Fibroblast_2a_THY1+, IL-1 and IL-37 signalling	SLC2A10
176	S100 Fibroblast_2a_THY1+, IL-1 and IL-37 signalling	SLC9B2
177	S100 Fibroblast_2a_THY1+, IL-1 and IL-37 signalling	SMARCA1
178	S100 Fibroblast_2a_THY1+, IL-1 and IL-37 signalling	SPARCL1
179	S100 Fibroblast_2a_THY1+, IL-1 and IL-37 signalling	SPATS2L
180	S100 Fibroblast_2a_THY1+, IL-1 and IL-37 signalling	SSFA2
181	S100 Fibroblast_2a_THY1+, IL-1 and IL-37 signalling	ST5
182	S100 Fibroblast_2a_THY1+, IL-1 and IL-37 signalling	STARD13
183	S100 Fibroblast_2a_THY1+, IL-1 and IL-37 signalling	STXBP3
184	S100 Fibroblast_2a_THY1+, IL-1 and IL-37 signalling	STXBP5-AS1
185	S100 Fibroblast_2a_THY1+, IL-1 and IL-37 signalling	SULF1
186	S100 Fibroblast_2a_THY1+, IL-1 and IL-37 signalling	SYTL2
187	S100 Fibroblast_2a_THY1+, IL-1 and IL-37 signalling	TBC1D12
188	S100 Fibroblast_2a_THY1+, IL-1 and IL-37 signalling	TBC1D20
189	S100 Fibroblast_2a_THY1+, IL-1 and IL-37 signalling	TBC1D5
190	S100 Fibroblast_2a_THY1+, IL-1 and IL-37 signalling	TCAF1
191	S100 Fibroblast_2a_THY1+, IL-1 and IL-37 signalling	TCF12
192	S100 Fibroblast_2a_THY1+, IL-1 and IL-37 signalling	TEAD1
193	S100 Fibroblast_2a_THY1+, IL-1 and IL-37 signalling	TGFBR2
194	S100 Fibroblast_2a_THY1+, IL-1 and IL-37 signalling	TMEM200A
195	S100 Fibroblast_2a_THY1+, IL-1 and IL-37 signalling	TRMT11
196	S100 Fibroblast_2a_THY1+, IL-1 and IL-37 signalling	TSHZ3
197	S100 Fibroblast_2a_THY1+, IL-1 and IL-37 signalling	TTBK2
198	S100 Fibroblast_2a_THY1+, IL-1 and IL-37 signalling	TTC26
199	S100 Fibroblast_2a_THY1+, IL-1 and IL-37 signalling	TTC8
200	S100 Fibroblast_2a_THY1+, IL-1 and IL-37 signalling	UGGT2
201	S100 Fibroblast_2a_THY1+, IL-1 and IL-37 signalling	USP47
202	S100 Fibroblast_2a_THY1+, IL-1 and IL-37 signalling	VANGL1
203	S100 Fibroblast_2a_THY1+, IL-1 and IL-37 signalling	VCAN
204	S100 Fibroblast_2a_THY1+, IL-1 and IL-37 signalling	VGLL4
205	S100 Fibroblast_2a_THY1+, IL-1 and IL-37 signalling	WBP4
206	S100 Fibroblast_2a_THY1+, IL-1 and IL-37 signalling	WDFY3
207	S100 Fibroblast_2a_THY1+, IL-1 and IL-37 signalling	WDR47
208	S100 Fibroblast_2a_THY1+, IL-1 and IL-37 signalling	WRNIP1
209	S100 Fibroblast_2a_THY1+, IL-1 and IL-37 signalling	WWC2
210	S100 Fibroblast_2a_THY1+, IL-1 and IL-37 signalling	YPEL2
211	S100 Fibroblast_2a_THY1+, IL-1 and IL-37 signalling	ZFP2
212	S100 Fibroblast_2a_THY1+, IL-1 and IL-37 signalling	ZFP37
213	S100 Fibroblast_2a_THY1+, IL-1 and IL-37 signalling	ZFP91
214	S100 Fibroblast_2a_THY1+, IL-1 and IL-37 signalling	ZNF300
215	S100 Fibroblast_2a_THY1+, IL-1 and IL-37 signalling	ZNF433
216	S100 Fibroblast_2a_THY1+, IL-1 and IL-37 signalling	ZNF436
217	S100 Fibroblast_2a_THY1+, IL-1 and IL-37 signalling	ZNF461
218	S100 Fibroblast_2a_THY1+, IL-1 and IL-37 signalling	ZNF470
219	S100 Fibroblast_2a_THY1+, IL-1 and IL-37 signalling	ZNF532
220	S100 Fibroblast_2a_THY1+, IL-1 and IL-37 signalling	ZNF720
221	S101	ACTR6
222	S101	ADAMTS5
223	S101	ATG12
224	S101	ATP2B1-AS1
225	S101	BCAP29
226	S101	BNIP2
227	S101	BNIP3L
228	S101	BORCS7
229	S101	C12orf29
230	S101	C14orf28
231	S101	C1orf52
232	S101	C3orf58
233	S101	C5orf30
234	S101	CCDC50
235	S101	CCNG1
236	S101	CD164
237	S101	CDC37L1
238	S101	CEBPZOS
239	S101	CMPK1
240	S101	COQ10B
241	S101	COX11
242	S101	DCAF10
243	S101	DTWD1
244	S101	DUS4L
245	S101	DYNLT3
246	S101	EGLN1
247	S101	EID1
248	S101	EID2
249	S101	EIF1AX
250	S101	ETFRF1
251	S101	FAM172A
252	S101	FAM3C
253	S101	GCFC2
254	S101	GNAQ
255	S101	GTPBP10
256	S101	HSD17B12
257	S101	IMPAD1
258	S101	KATNBL1
259	S101	LIN7C
260	S101	LUZP6
261	S101	MARCH5
262	S101	MMGT1
263	S101	MOB4
264	S101	MRPL42
265	S101	MTHFD2L
266	S101	MTPAP
267	S101	NADK2
268	S101	NDUFA5
269	S101	NR4A3
270	S101	NT5C3A
271	S101	NUCKS1
272	S101	NUDT4
273	S101	PAFAH1B2
274	S101	PCNP
275	S101	PLA2G12A
276	S101	PLEKHA3
277	S101	POLR2M
278	S101	PPP1CB
279	S101	PPP3CA
280	S101	PPP3CB
281	S101	PTEN
282	S101	RAB21
283	S101	RAB2A
284	S101	RAD23B
285	S101	RBM7
286	S101	RNF11
287	S101	RNF217
288	S101	RP11-101E13.5
289	S101	RP11-113D6.10
290	S101	RP11-156E6.1
291	S101	RP11-506M13.3
292	S101	RRAS2
293	S101	SCAMP1
294	S101	SCOC
295	S101	SLC16A7
296	S101	SLC30A9
297	S101	SRP9
298	S101	SYPL1
299	S101	TAF9B
300	S101	TM9SF3
301	S101	TMEM64
302	S101	UBE2Q2
303	S101	UBR5-AS1
304	S101	VCPKMT
305	S101	YAF2
306	S101	ZFAND6
307	S101	ZMPSTE24
308	S101	ZNF639
309	S101	ZYG11B
310	S102 Myofibroblast	ACTA2-AS1
311	S102 Myofibroblast	ADRA2A
312	S102 Myofibroblast	CACNB2
313	S102 Myofibroblast	ITIH3
314	S102 Myofibroblast	MYH11
315	S102 Myofibroblast	MYOCD
316	S102 Myofibroblast	NTRK3
317	S102 Myofibroblast	RP11-527N22.1
318	S102 Myofibroblast	SCUBE3
319	S103 Deactivation of beta-catenin	AC074141.3
320	S103 Deactivation of beta-catenin	ACAD8
321	S103 Deactivation of beta-catenin	ACVR2B
322	S103 Deactivation of beta-catenin	AFG3L1P
323	S103 Deactivation of beta-catenin	AMBRA1
324	S103 Deactivation of beta-catenin	ANKRD10-IT1
325	S103 Deactivation of beta-catenin	AP4B1-AS1
326	S103 Deactivation of beta-catenin	ARID1A
327	S103 Deactivation of beta-catenin	ARL10
328	S103 Deactivation of beta-catenin	ATXN2
329	S103 Deactivation of beta-catenin	B3GAT2
330	S103 Deactivation of beta-catenin	BAHD1
331	S103 Deactivation of beta-catenin	BAZ2A
332	S103 Deactivation of beta-catenin	BCL9
333	S103 Deactivation of beta-catenin	BICD1
334	S103 Deactivation of beta-catenin	BMS1P1
335	S103 Deactivation of beta-catenin	BRPF1
336	S103 Deactivation of beta-catenin	BRWD3
337	S103 Deactivation of beta-catenin	C19orf71
338	S103 Deactivation of beta-catenin	CASP2
339	S103 Deactivation of beta-catenin	CCDC65
340	S103 Deactivation of beta-catenin	CCDC85C
341	S103 Deactivation of beta-catenin	CCNL1
342	S103 Deactivation of beta-catenin	CELF1
343	S103 Deactivation of beta-catenin	CENPJ
344	S103 Deactivation of beta-catenin	CHD7
345	S103 Deactivation of beta-catenin	CHD8
346	S103 Deactivation of beta-catenin	CLN8
347	S103 Deactivation of beta-catenin	CPSF7
348	S103 Deactivation of beta-catenin	CROCCP3
349	S103 Deactivation of beta-catenin	CTBP1-AS2
350	S103 Deactivation of beta-catenin	CTD-2013N17.6
351	S103 Deactivation of beta-catenin	CTD-2574D22.4
352	S103 Deactivation of beta-catenin	CTD-2626G11.2
353	S103 Deactivation of beta-catenin	DCAF7
354	S103 Deactivation of beta-catenin	DDX17
355	S103 Deactivation of beta-catenin	DHX33
356	S103 Deactivation of beta-catenin	DNAH1
357	S103 Deactivation of beta-catenin	DZANK1
358	S103 Deactivation of beta-catenin	EDRF1
359	S103 Deactivation of beta-catenin	ELF4
360	S103 Deactivation of beta-catenin	ELMO2
361	S103 Deactivation of beta-catenin	EP400
362	S103 Deactivation of beta-catenin	FAM221A
363	S103 Deactivation of beta-catenin	FUBP1
364	S103 Deactivation of beta-catenin	GON4L
365	S103 Deactivation of beta-catenin	GP1BA
366	S103 Deactivation of beta-catenin	GRAPL
367	S103 Deactivation of beta-catenin	GTF3C2
368	S103 Deactivation of beta-catenin	HECTD4
369	S103 Deactivation of beta-catenin	HIC2
370	S103 Deactivation of beta-catenin	HIF1AN
371	S103 Deactivation of beta-catenin	HMGXB3
372	S103 Deactivation of beta-catenin	HNRNPU
373	S103 Deactivation of beta-catenin	IKBKGP1
374	S103 Deactivation of beta-catenin	INCENP
375	S103 Deactivation of beta-catenin	KDM2A
376	S103 Deactivation of beta-catenin	KDM5C
377	S103 Deactivation of beta-catenin	KIAA0907
378	S103 Deactivation of beta-catenin	KMT2A
379	S103 Deactivation of beta-catenin	KMT2D
380	S103 Deactivation of beta-catenin	L3MBTL3
381	S103 Deactivation of beta-catenin	LARP1
382	S103 Deactivation of beta-catenin	LARS2
383	S103 Deactivation of beta-catenin	LMTK2
384	S103 Deactivation of beta-catenin	LRCH3
385	S103 Deactivation of beta-catenin	LRRC37B
386	S103 Deactivation of beta-catenin	LRRK1
387	S103 Deactivation of beta-catenin	MAK
388	S103 Deactivation of beta-catenin	MBD1
389	S103 Deactivation of beta-catenin	MCM9
390	S103 Deactivation of beta-catenin	MFN2
391	S103 Deactivation of beta-catenin	MIA3
392	S103 Deactivation of beta-catenin	MIR34AHG
393	S103 Deactivation of beta-catenin	MPHOSPH8
394	S103 Deactivation of beta-catenin	N4BP1
395	S103 Deactivation of beta-catenin	NAPB
396	S103 Deactivation of beta-catenin	NCAPD2
397	S103 Deactivation of beta-catenin	NDE1
398	S103 Deactivation of beta-catenin	NFATC2IP
399	S103 Deactivation of beta-catenin	NFRKB
400	S103 Deactivation of beta-catenin	NFX1
401	S103 Deactivation of beta-catenin	NOMO1
402	S103 Deactivation of beta-catenin	NSUN6
403	S103 Deactivation of beta-catenin	OGT
404	S103 Deactivation of beta-catenin	PCAT14
405	S103 Deactivation of beta-catenin	PCDHGA10
406	S103 Deactivation of beta-catenin	PDPR
407	S103 Deactivation of beta-catenin	PFAS
408	S103 Deactivation of beta-catenin	PHF12
409	S103 Deactivation of beta-catenin	PHF21A
410	S103 Deactivation of beta-catenin	PHF8
411	S103 Deactivation of beta-catenin	PI4KA
412	S103 Deactivation of beta-catenin	PLAGL2
413	S103 Deactivation of beta-catenin	PLEKHH1
414	S103 Deactivation of beta-catenin	POM121
415	S103 Deactivation of beta-catenin	PROSER1
416	S103 Deactivation of beta-catenin	PROSER3
417	S103 Deactivation of beta-catenin	PRPF38B
418	S103 Deactivation of beta-catenin	QSOX2
419	S103 Deactivation of beta-catenin	RAD51-AS1
420	S103 Deactivation of beta-catenin	RAD52
421	S103 Deactivation of beta-catenin	RALGDS
422	S103 Deactivation of beta-catenin	RNF111
423	S103 Deactivation of beta-catenin	RNF44
424	S103 Deactivation of beta-catenin	RP11-1023L17.1
425	S103 Deactivation of beta-catenin	RP11-1277A3.1
426	S103 Deactivation of beta-catenin	RP11-23J9.5
427	S103 Deactivation of beta-catenin	RP11-449P15.2
428	S103 Deactivation of beta-catenin	RP11-848G14.5
429	S103 Deactivation of beta-catenin	RP4-773N10.4
430	S103 Deactivation of beta-catenin	SAP130
431	S103 Deactivation of beta-catenin	SART3
432	S103 Deactivation of beta-catenin	SCAF4
433	S103 Deactivation of beta-catenin	SCARNA15
434	S103 Deactivation of beta-catenin	SCART1
435	S103 Deactivation of beta-catenin	SGK494
436	S103 Deactivation of beta-catenin	SLC35E2B
437	S103 Deactivation of beta-catenin	SLC7A1
438	S103 Deactivation of beta-catenin	SLX4
439	S103 Deactivation of beta-catenin	SMARCC1
440	S103 Deactivation of beta-catenin	SPEN
441	S103 Deactivation of beta-catenin	SUFU
442	S103 Deactivation of beta-catenin	SUPT7L
443	S103 Deactivation of beta-catenin	SUSD6
444	S103 Deactivation of beta-catenin	TCF20
445	S103 Deactivation of beta-catenin	TECTA
446	S103 Deactivation of beta-catenin	THRAP3
447	S103 Deactivation of beta-catenin	TIAF1
448	S103 Deactivation of beta-catenin	TM9SF4
449	S103 Deactivation of beta-catenin	TMEM131
450	S103 Deactivation of beta-catenin	TMEM9B-AS1
451	S103 Deactivation of beta-catenin	TOP3A
452	S103 Deactivation of beta-catenin	TRERF1
453	S103 Deactivation of beta-catenin	TRIM25
454	S103 Deactivation of beta-catenin	TRIM39
455	S103 Deactivation of beta-catenin	TRIM52
456	S103 Deactivation of beta-catenin	TRIM56
457	S103 Deactivation of beta-catenin	TRIM66
458	S103 Deactivation of beta-catenin	TTLL4
459	S103 Deactivation of beta-catenin	TTYH2
460	S103 Deactivation of beta-catenin	UBAP2L
461	S103 Deactivation of beta-catenin	UBE3B
462	S103 Deactivation of beta-catenin	UBN1
463	S103 Deactivation of beta-catenin	UNC80
464	S103 Deactivation of beta-catenin	USP48
465	S103 Deactivation of beta-catenin	UVSSA
466	S103 Deactivation of beta-catenin	VASH1
467	S103 Deactivation of beta-catenin	XIAP
468	S103 Deactivation of beta-catenin	XX-FW83563B9.5
469	S103 Deactivation of beta-catenin	YEATS2
470	S103 Deactivation of beta-catenin	YLPM1
471	S103 Deactivation of beta-catenin	ZBTB40
472	S103 Deactivation of beta-catenin	ZC3H8
473	S103 Deactivation of beta-catenin	ZFP36L1
474	S103 Deactivation of beta-catenin	ZGRF1
475	S103 Deactivation of beta-catenin	ZKSCAN3
476	S103 Deactivation of beta-catenin	ZNF142
477	S103 Deactivation of beta-catenin	ZNF202
478	S103 Deactivation of beta-catenin	ZNF26
479	S103 Deactivation of beta-catenin	ZNF275
480	S103 Deactivation of beta-catenin	ZNF320
481	S103 Deactivation of beta-catenin	ZNF397
482	S103 Deactivation of beta-catenin	ZNF418
483	S103 Deactivation of beta-catenin	ZNF44
484	S103 Deactivation of beta-catenin	ZNF445
485	S103 Deactivation of beta-catenin	ZNF512
486	S103 Deactivation of beta-catenin	ZNF514
487	S103 Deactivation of beta-catenin	ZNF546
488	S103 Deactivation of beta-catenin	ZNF592
489	S103 Deactivation of beta-catenin	ZNF605
490	S103 Deactivation of beta-catenin	ZNF606
491	S103 Deactivation of beta-catenin	ZNF746
492	S103 Deactivation of beta-catenin	ZNF8
493	S103 Deactivation of beta-catenin	ZNF808
494	S103 Deactivation of beta-catenin	ZNFX1
495	S103 Deactivation of beta-catenin	ZNRD1ASP
496	S103 Deactivation of beta-catenin	ZZEF1
497	S104 Mast_cells, IL-4 and IL-13 signalling	ATF3
498	S104 Mast_cells, IL-4 and IL-13 signalling	CYR61
499	S104 Mast_cells, IL-4 and IL-13 signalling	DUSP1
500	S104 Mast_cells, IL-4 and IL-13 signalling	EGR1
501	S104 Mast_cells, IL-4 and IL-13 signalling	EGR2
502	S104 Mast_cells, IL-4 and IL-13 signalling	EGR3
503	S104 Mast_cells, IL-4 and IL-13 signalling	FOS
504	S104 Mast_cells, IL-4 and IL-13 signalling	FOSB
505	S104 Mast_cells, IL-4 and IL-13 signalling	JUN
506	S104 Mast_cells, IL-4 and IL-13 signalling	MYC
507	S104 Mast_cells, IL-4 and IL-13 signalling	NR4A1
508	S104 Mast_cells, IL-4 and IL-13 signalling	NR4A2
509	S104 Mast_cells, IL-4 and IL-13 signalling	PPP1R15A
510	S104 Mast_cells, IL-4 and IL-13 signalling	PTGS2
511	S104 Mast_cells, IL-4 and IL-13 signalling	SOCS3
512	S104 Mast_cells, IL-4 and IL-13 signalling	ZFP36
513	S105 SUMOylation	AGL
514	S105 SUMOylation	CTC-444N24.11
515	S105 SUMOylation	CTC-523E23.3
516	S105 SUMOylation	DENND6A
517	S105 SUMOylation	FAM120A
518	S105 SUMOylation	FAM160B1
519	S105 SUMOylation	FBXL17
520	S105 SUMOylation	FMR1
521	S105 SUMOylation	HIPK3
522	S105 SUMOylation	KB-1208A12.3
523	S105 SUMOylation	KPNA5
524	S105 SUMOylation	LYRM7
525	S105 SUMOylation	MIGA1
526	S105 SUMOylation	PAPD5
527	S105 SUMOylation	PIAS2
528	S105 SUMOylation	PPP6R3
529	S105 SUMOylation	RIOK3
530	S105 SUMOylation	RNF168
531	S105 SUMOylation	RP11-34P13.7
532	S105 SUMOylation	RP11-481C4.2
533	S105 SUMOylation	SCAI
534	S105 SUMOylation	TSNAX
535	S106 Dendritic_cells, IL-12 signalling	ABHD17C
536	S106 Dendritic_cells, IL-12 signalling	ACTR2
537	S106 Dendritic_cells, IL-12 signalling	ACTR3
538	S106 Dendritic_cells, IL-12 signalling	AGPAT5
539	S106 Dendritic_cells, IL-12 signalling	AIM1
540	S106 Dendritic_cells, IL-12 signalling	ATP6V1A
541	S106 Dendritic_cells, IL-12 signalling	B3GNT5
542	S106 Dendritic_cells, IL-12 signalling	BORA
543	S106 Dendritic_cells, IL-12 signalling	CA2
544	S106 Dendritic_cells, IL-12 signalling	CAPZA1
545	S106 Dendritic_cells, IL-12 signalling	CASP3
546	S106 Dendritic_cells, IL-12 signalling	CDYL2
547	S106 Dendritic_cells, IL-12 signalling	CENPK
548	S106 Dendritic_cells, IL-12 signalling	CYP7B1
549	S106 Dendritic_cells, IL-12 signalling	DBF4
550	S106 Dendritic_cells, IL-12 signalling	DSC2
551	S106 Dendritic_cells, IL-12 signalling	ECT2
552	S106 Dendritic_cells, IL-12 signalling	ERI1
553	S106 Dendritic_cells, IL-12 signalling	FBXO5
554	S106 Dendritic_cells, IL-12 signalling	G3BP1
555	S106 Dendritic_cells, IL-12 signalling	GAS2L3
556	S106 Dendritic_cells, IL-12 signalling	GDAP2
557	S106 Dendritic_cells, IL-12 signalling	JAK2
558	S106 Dendritic_cells, IL-12 signalling	LAMP2
559	S106 Dendritic_cells, IL-12 signalling	MFHAS1
560	S106 Dendritic_cells, IL-12 signalling	MOB1A
561	S106 Dendritic_cells, IL-12 signalling	NAMPT
562	S106 Dendritic_cells, IL-12 signalling	NRAS
563	S106 Dendritic_cells, IL-12 signalling	PARP11
564	S106 Dendritic_cells, IL-12 signalling	SNAP23
565	S106 Dendritic_cells, IL-12 signalling	UBASH3B
566	S106 Dendritic_cells, IL-12 signalling	XPNPEP1
567	S106 Dendritic_cells, IL-12 signalling	ZDHHC20
568	S106 Dendritic_cells, IL-12 signalling	ZNF207
569	S107 Centrosome organisation	ATF7IP
570	S107 Centrosome organisation	ATM
571	S107 Centrosome organisation	CEP135
572	S107 Centrosome organisation	CEP192
573	S107 Centrosome organisation	CNTRL
574	S107 Centrosome organisation	CTAGE5
575	S107 Centrosome organisation	CTR9
576	S107 Centrosome organisation	CYSLTR1
577	S107 Centrosome organisation	DDHD1
578	S107 Centrosome organisation	DHTKD1
579	S107 Centrosome organisation	DZIP3
580	S107 Centrosome organisation	EXOG
581	S107 Centrosome organisation	INTS8
582	S107 Centrosome organisation	KIAA1147
583	S107 Centrosome organisation	LINC00987
584	S107 Centrosome organisation	MGA
585	S107 Centrosome organisation	MTRF1
586	S107 Centrosome organisation	NFXL1
587	S107 Centrosome organisation	NPAT
588	S107 Centrosome organisation	RBM12B
589	S107 Centrosome organisation	RBM48
590	S107 Centrosome organisation	RP11-196G18.22
591	S107 Centrosome organisation	RP11-488L18.4
592	S107 Centrosome organisation	RP1-151F17.2
593	S107 Centrosome organisation	RP11-798G7.8
594	S107 Centrosome organisation	S100PBP
595	S107 Centrosome organisation	SLFN11
596	S107 Centrosome organisation	SMARCA5
597	S107 Centrosome organisation	SMC6
598	S107 Centrosome organisation	SNX19
599	S107 Centrosome organisation	SRSF6
600	S107 Centrosome organisation	THAP6
601	S107 Centrosome organisation	TPP2
602	S107 Centrosome organisation	USP28
603	S107 Centrosome organisation	USPL1
604	S107 Centrosome organisation	ZFP3
605	S107 Centrosome organisation	ZKSCAN7
606	S107 Centrosome organisation	ZNF107
607	S107 Centrosome organisation	ZNF229
608	S107 Centrosome organisation	ZNF235
609	S107 Centrosome organisation	ZNF253
610	S107 Centrosome organisation	ZNF33A
611	S107 Centrosome organisation	ZNF550
612	S107 Centrosome organisation	ZNF594
613	S107 Centrosome organisation	ZNF675
614	S107 Centrosome organisation	ZNF721
615	S107 Centrosome organisation	ZNF75A
616	S107 Centrosome organisation	ZNF75D
617	S107 Centrosome organisation	ZNF780B
618	S108 CD4_T_cells, TCR signalling	ABCC4
619	S108 CD4_T_cells, TCR signalling	AC025171.1
620	S108 CD4_T_cells, TCR signalling	ADPGK
621	S108 CD4_T_cells, TCR signalling	ALPK1
622	S108 CD4_T_cells, TCR signalling	AMPD3
623	S108 CD4_T_cells, TCR signalling	ARAP2
624	S108 CD4_T_cells, TCR signalling	AREL1
625	S108 CD4_T_cells, TCR signalling	BTK
626	S108 CD4_T_cells, TCR signalling	BTN2A2
627	S108 CD4_T_cells, TCR signalling	BTN3A1
628	S108 CD4_T_cells, TCR signalling	BTN3A2
629	S108 CD4_T_cells, TCR signalling	BTN3A3
630	S108 CD4_T_cells, TCR signalling	C5orf58
631	S108 CD4_T_cells, TCR signalling	CASS4
632	S108 CD4_T_cells, TCR signalling	CD226
633	S108 CD4_T_cells, TCR signalling	CD69
634	S108 CD4_T_cells, TCR signalling	CDC42SE2
635	S108 CD4_T_cells, TCR signalling	CRLF3
636	S108 CD4_T_cells, TCR signalling	CSNK1G1
637	S108 CD4_T_cells, TCR signalling	CSTF2T
638	S108 CD4_T_cells, TCR signalling	CXorf21
639	S108 CD4_T_cells, TCR signalling	CYLD
640	S108 CD4_T_cells, TCR signalling	CYTIP
641	S108 CD4_T_cells, TCR signalling	DOCK10
642	S108 CD4_T_cells, TCR signalling	DOCK2
643	S108 CD4_T_cells, TCR signalling	DOCK4
644	S108 CD4_T_cells, TCR signalling	EML4
645	S108 CD4_T_cells, TCR signalling	EVI2B
646	S108 CD4_T_cells, TCR signalling	FLI1
647	S108 CD4_T_cells, TCR signalling	FYB
648	S108 CD4_T_cells, TCR signalling	GAB3
649	S108 CD4_T_cells, TCR signalling	GART
650	S108 CD4_T_cells, TCR signalling	GIMAP2
651	S108 CD4_T_cells, TCR signalling	GIMAP6
652	S108 CD4_T_cells, TCR signalling	GPR141
653	S108 CD4_T_cells, TCR signalling	GPRIN3
654	S108 CD4_T_cells, TCR signalling	GZF1
655	S108 CD4_T_cells, TCR signalling	HPS5
656	S108 CD4_T_cells, TCR signalling	HS3ST3B1
657	S108 CD4_T_cells, TCR signalling	ITGA4
658	S108 CD4_T_cells, TCR signalling	KIAA1551
659	S108 CD4_T_cells, TCR signalling	KPNB1
660	S108 CD4_T_cells, TCR signalling	LAMP3
661	S108 CD4_T_cells, TCR signalling	LCP2
662	S108 CD4_T_cells, TCR signalling	MB21D1
663	S108 CD4_T_cells, TCR signalling	MCTP1
664	S108 CD4_T_cells, TCR signalling	MICB
665	S108 CD4_T_cells, TCR signalling	MSL3
666	S108 CD4_T_cells, TCR signalling	NABP1
667	S108 CD4_T_cells, TCR signalling	NLGN4X
668	S108 CD4_T_cells, TCR signalling	NUP50
669	S108 CD4_T_cells, TCR signalling	OMG
670	S108 CD4_T_cells, TCR signalling	PAG1
671	S108 CD4_T_cells, TCR signalling	PARP8
672	S108 CD4_T_cells, TCR signalling	PLXNC1
673	S108 CD4_T_cells, TCR signalling	PRKCH
674	S108 CD4_T_cells, TCR signalling	PRKX
675	S108 CD4_T_cells, TCR signalling	PTPRC
676	S108 CD4_T_cells, TCR signalling	RAB39A
677	S108 CD4_T_cells, TCR signalling	RASSF2
678	S108 CD4_T_cells, TCR signalling	RCSD1
679	S108 CD4_T_cells, TCR signalling	RFX5
680	S108 CD4_T_cells, TCR signalling	SAMD9
681	S108 CD4_T_cells, TCR signalling	SAMSN1
682	S108 CD4_T_cells, TCR signalling	SCLT1
683	S108 CD4_T_cells, TCR signalling	SERPINB9
684	S108 CD4_T_cells, TCR signalling	SFMBT2
685	S108 CD4_T_cells, TCR signalling	SLA
686	S108 CD4_T_cells, TCR signalling	TLR6
687	S108 CD4_T_cells, TCR signalling	TNFAIP3
688	S108 CD4_T_cells, TCR signalling	TRIM14
689	S108 CD4_T_cells, TCR signalling	WIPF1
690	S108 CD4_T_cells, TCR signalling	XCR1
691	S109 RNA processing	NOP14
692	S109 RNA processing	OPA3
693	S109 RNA processing	PDCD11
694	S109 RNA processing	POLR3A
695	S109 RNA processing	SFMBT1
696	S109 RNA processing	SLC25A44
697	S109 RNA processing	XPO5
698	S11 Mitochondrial translation	AAMP
699	S11 Mitochondrial translation	AARSD1
700	S11 Mitochondrial translation	AATF
701	S11 Mitochondrial translation	ABHD12
702	S11 Mitochondrial translation	ABHD14A
703	S11 Mitochondrial translation	AC002398.9
704	S11 Mitochondrial translation	AC004057.1
705	S11 Mitochondrial translation	AC079922.3
706	S11 Mitochondrial translation	AC093323.3
707	S11 Mitochondrial translation	AC108488.4
708	S11 Mitochondrial translation	ACAA1
709	S11 Mitochondrial translation	ACAD9
710	S11 Mitochondrial translation	ACOT8
711	S11 Mitochondrial translation	ACTR1A
712	S11 Mitochondrial translation	ADA
713	S11 Mitochondrial translation	ADPRHL2
714	S11 Mitochondrial translation	ADRM1
715	S11 Mitochondrial translation	AIP
716	S11 Mitochondrial translation	ALDOA
717	S11 Mitochondrial translation	ALG3
718	S11 Mitochondrial translation	ALKBH4
719	S11 Mitochondrial translation	ALKBH7
720	S11 Mitochondrial translation	ALYREF
721	S11 Mitochondrial translation	ANAPC11
722	S11 Mitochondrial translation	ANKRD19P
723	S11 Mitochondrial translation	ANKRD39
724	S11 Mitochondrial translation	ANP32B
725	S11 Mitochondrial translation	ANXA6
726	S11 Mitochondrial translation	APEH
727	S11 Mitochondrial translation	APOM
728	S11 Mitochondrial translation	APRT
729	S11 Mitochondrial translation	ARFIP2
730	S11 Mitochondrial translation	ARIH2OS
731	S11 Mitochondrial translation	ARL16
732	S11 Mitochondrial translation	ARL6IP4
733	S11 Mitochondrial translation	ARL8A
734	S11 Mitochondrial translation	ARPC4
735	S11 Mitochondrial translation	ATG13
736	S11 Mitochondrial translation	ATP5D
737	S11 Mitochondrial translation	ATP6V0E2
738	S11 Mitochondrial translation	ATPAF2
739	S11 Mitochondrial translation	AURKAIP1
740	S11 Mitochondrial translation	B3GALT4
741	S11 Mitochondrial translation	BCAP31
742	S11 Mitochondrial translation	BCL2L12
743	S11 Mitochondrial translation	BCL7B
744	S11 Mitochondrial translation	BIN3
745	S11 Mitochondrial translation	BLOC1S4
746	S11 Mitochondrial translation	BOLA1
747	S11 Mitochondrial translation	BOLA2
748	S11 Mitochondrial translation	BORCS6
749	S11 Mitochondrial translation	BRMS1
750	S11 Mitochondrial translation	BSCL2
751	S11 Mitochondrial translation	BYSL
752	S11 Mitochondrial translation	C11orf24
753	S11 Mitochondrial translation	C12orf43
754	S11 Mitochondrial translation	C14orf93
755	S11 Mitochondrial translation	C15orf40
756	S11 Mitochondrial translation	C16orf95
757	S11 Mitochondrial translation	C19orf24
758	S11 Mitochondrial translation	C19orf43
759	S11 Mitochondrial translation	C19orf48
760	S11 Mitochondrial translation	C1orf122
761	S11 Mitochondrial translation	C20orf27
762	S11 Mitochondrial translation	C6orf1
763	S11 Mitochondrial translation	C6orf106
764	S11 Mitochondrial translation	C7orf50
765	S11 Mitochondrial translation	C9orf16
766	S11 Mitochondrial translation	CA11
767	S11 Mitochondrial translation	CAPG
768	S11 Mitochondrial translation	CAPNS1
769	S11 Mitochondrial translation	CAPZB
770	S11 Mitochondrial translation	CBR1
771	S11 Mitochondrial translation	CCDC12
772	S11 Mitochondrial translation	CCDC124
773	S11 Mitochondrial translation	CCDC153
774	S11 Mitochondrial translation	CCDC28B
775	S11 Mitochondrial translation	CCDC94
776	S11 Mitochondrial translation	CD2BP2
777	S11 Mitochondrial translation	CD81
778	S11 Mitochondrial translation	CDC34
779	S11 Mitochondrial translation	CDKN1A
780	S11 Mitochondrial translation	CH17-172B3.1
781	S11 Mitochondrial translation	CH17-340M24.3
782	S11 Mitochondrial translation	CH507-9B2.3
783	S11 Mitochondrial translation	CHCHD10
784	S11 Mitochondrial translation	CHCHD5
785	S11 Mitochondrial translation	CHCHD6
786	S11 Mitochondrial translation	CHEK1
787	S11 Mitochondrial translation	CHEK2
788	S11 Mitochondrial translation	CHID1
789	S11 Mitochondrial translation	CHMP6
790	S11 Mitochondrial translation	CISD3
791	S11 Mitochondrial translation	CKAP4
792	S11 Mitochondrial translation	CLN3
793	S11 Mitochondrial translation	CLPP
794	S11 Mitochondrial translation	CMB9-22P13.1
795	S11 Mitochondrial translation	COG8
796	S11 Mitochondrial translation	COMMD4
797	S11 Mitochondrial translation	COMT
798	S11 Mitochondrial translation	COPE
799	S11 Mitochondrial translation	COX19
800	S11 Mitochondrial translation	COX4I2
801	S11 Mitochondrial translation	CST3
802	S11 Mitochondrial translation	CTB-193M12.5
803	S11 Mitochondrial translation	CTD-2186M15.3
804	S11 Mitochondrial translation	CTDNEP1
805	S11 Mitochondrial translation	CTNNBL1
806	S11 Mitochondrial translation	CUTA
807	S11 Mitochondrial translation	CWF19L1
808	S11 Mitochondrial translation	CXorf40A
809	S11 Mitochondrial translation	CXorf40B
810	S11 Mitochondrial translation	CYC1
811	S11 Mitochondrial translation	DCXR
812	S11 Mitochondrial translation	DDA1
813	S11 Mitochondrial translation	DDB2
814	S11 Mitochondrial translation	DDRGK1
815	S11 Mitochondrial translation	DDT
816	S11 Mitochondrial translation	DDX28
817	S11 Mitochondrial translation	DDX41
818	S11 Mitochondrial translation	DDX49
819	S11 Mitochondrial translation	DEDD2
820	S11 Mitochondrial translation	DGCR6
821	S11 Mitochondrial translation	DHRS12
822	S11 Mitochondrial translation	DNAJB12
823	S11 Mitochondrial translation	DNAJC17
824	S11 Mitochondrial translation	DNAJC30
825	S11 Mitochondrial translation	DNAJC7
826	S11 Mitochondrial translation	DNAJC9-AS1
827	S11 Mitochondrial translation	DNLZ
828	S11 Mitochondrial translation	DNPEP
829	S11 Mitochondrial translation	DNPH1
830	S11 Mitochondrial translation	DOK1
831	S11 Mitochondrial translation	DPM2
832	S11 Mitochondrial translation	DPM3
833	S11 Mitochondrial translation	DPP7
834	S11 Mitochondrial translation	DRAP1
835	S11 Mitochondrial translation	DSTNP2
836	S11 Mitochondrial translation	DTNBP1
837	S11 Mitochondrial translation	DTYMK
838	S11 Mitochondrial translation	DUSP23
839	S11 Mitochondrial translation	DUSP28
840	S11 Mitochondrial translation	ECH1
841	S11 Mitochondrial translation	ECHS1
842	S11 Mitochondrial translation	ECI1
843	S11 Mitochondrial translation	EDF1
844	S11 Mitochondrial translation	EEF1D
845	S11 Mitochondrial translation	EEF2KMT
846	S11 Mitochondrial translation	EFNA4
847	S11 Mitochondrial translation	EIF2B4
848	S11 Mitochondrial translation	EIF3G
849	S11 Mitochondrial translation	EIF5A
850	S11 Mitochondrial translation	EMC9
851	S11 Mitochondrial translation	EMD
852	S11 Mitochondrial translation	EMP3
853	S11 Mitochondrial translation	ENDOG
854	S11 Mitochondrial translation	ERAL1
855	S11 Mitochondrial translation	ERP29
856	S11 Mitochondrial translation	ETFB
857	S11 Mitochondrial translation	EXOC4
858	S11 Mitochondrial translation	EXOSC4
859	S11 Mitochondrial translation	EXOSC5
860	S11 Mitochondrial translation	FAM207A
861	S11 Mitochondrial translation	FAM50A
862	S11 Mitochondrial translation	FAM86C1
863	S11 Mitochondrial translation	FAM86EP
864	S11 Mitochondrial translation	FAM89B
865	S11 Mitochondrial translation	FDPS
866	S11 Mitochondrial translation	FDX2
867	S11 Mitochondrial translation	FGF23
868	S11 Mitochondrial translation	FHL3
869	S11 Mitochondrial translation	FKBP4
870	S11 Mitochondrial translation	FKBPL
871	S11 Mitochondrial translation	FLAD1
872	S11 Mitochondrial translation	FLYWCH2
873	S11 Mitochondrial translation	FMC1
874	S11 Mitochondrial translation	FOXK2
875	S11 Mitochondrial translation	FTSJ1
876	S11 Mitochondrial translation	FXYD2
877	S11 Mitochondrial translation	FXYD5
878	S11 Mitochondrial translation	GADD45B
879	S11 Mitochondrial translation	GADD45GIP1
880	S11 Mitochondrial translation	GALK1
881	S11 Mitochondrial translation	GAMT
882	S11 Mitochondrial translation	GARS
883	S11 Mitochondrial translation	GCAT
884	S11 Mitochondrial translation	GCHFR
885	S11 Mitochondrial translation	GFER
886	S11 Mitochondrial translation	GLTSCR2
887	S11 Mitochondrial translation	GNB2
888	S11 Mitochondrial translation	GNPTG
889	S11 Mitochondrial translation	GOT1
890	S11 Mitochondrial translation	GOT2
891	S11 Mitochondrial translation	GPATCH3
892	S11 Mitochondrial translation	GPI
893	S11 Mitochondrial translation	GPKOW
894	S11 Mitochondrial translation	GPR108
895	S11 Mitochondrial translation	GRINA
896	S11 Mitochondrial translation	GSS
897	S11 Mitochondrial translation	HAR1A
898	S11 Mitochondrial translation	HARS
899	S11 Mitochondrial translation	HAUS8
900	S11 Mitochondrial translation	HDGF
901	S11 Mitochondrial translation	HES6
902	S11 Mitochondrial translation	HHLA3
903	S11 Mitochondrial translation	HINT2
904	S11 Mitochondrial translation	HIST2H2AA3
905	S11 Mitochondrial translation	HLA-DRB6
906	S11 Mitochondrial translation	HMGB3
907	S11 Mitochondrial translation	HMGCL
908	S11 Mitochondrial translation	HMGN2
909	S11 Mitochondrial translation	HNRNPAB
910	S11 Mitochondrial translation	HOXB7
911	S11 Mitochondrial translation	HPS1
912	S11 Mitochondrial translation	HRAS
913	S11 Mitochondrial translation	HS1BP3
914	S11 Mitochondrial translation	HSBP1L1
915	S11 Mitochondrial translation	HSCB
916	S11 Mitochondrial translation	HSD17B8
917	S11 Mitochondrial translation	IDH3B
918	S11 Mitochondrial translation	IDH3G
919	S11 Mitochondrial translation	IFRD2
920	S11 Mitochondrial translation	IGSF22
921	S11 Mitochondrial translation	IMP4
922	S11 Mitochondrial translation	ING4
923	S11 Mitochondrial translation	IQCD
924	S11 Mitochondrial translation	ISOC2
925	S11 Mitochondrial translation	ISY1
926	S11 Mitochondrial translation	ITPA
927	S11 Mitochondrial translation	JOSD2
928	S11 Mitochondrial translation	KCTD17
929	S11 Mitochondrial translation	KDELR1
930	S11 Mitochondrial translation	KIAA0930
931	S11 Mitochondrial translation	KIAA2013
932	S11 Mitochondrial translation	KLHDC3
933	S11 Mitochondrial translation	KXD1
934	S11 Mitochondrial translation	LAGE3
935	S11 Mitochondrial translation	LAMTOR4
936	S11 Mitochondrial translation	LENG1
937	S11 Mitochondrial translation	LINC00963
938	S11 Mitochondrial translation	LINC01023
939	S11 Mitochondrial translation	LINC01138
940	S11 Mitochondrial translation	LINC02001
941	S11 Mitochondrial translation	LRPAP1
942	S11 Mitochondrial translation	LRRC29
943	S11 Mitochondrial translation	LSM7
944	S11 Mitochondrial translation	MAD2L2
945	S11 Mitochondrial translation	MAP2K2
946	S11 Mitochondrial translation	MCAT
947	S11 Mitochondrial translation	MCRIP1
948	S11 Mitochondrial translation	MCRIP2
949	S11 Mitochondrial translation	MCRS1
950	S11 Mitochondrial translation	MDH2
951	S11 Mitochondrial translation	MED29
952	S11 Mitochondrial translation	METTL1
953	S11 Mitochondrial translation	METTL22
954	S11 Mitochondrial translation	METTL26
955	S11 Mitochondrial translation	MFSD5
956	S11 Mitochondrial translation	MGMT
957	S11 Mitochondrial translation	MIF
958	S11 Mitochondrial translation	MKRN1
959	S11 Mitochondrial translation	MLST8
960	S11 Mitochondrial translation	MMP24-AS1
961	S11 Mitochondrial translation	MON1A
962	S11 Mitochondrial translation	MPG
963	S11 Mitochondrial translation	MPND
964	S11 Mitochondrial translation	MPST
965	S11 Mitochondrial translation	MRM3
966	S11 Mitochondrial translation	MRPL12
967	S11 Mitochondrial translation	MRPL2
968	S11 Mitochondrial translation	MRPL23
969	S11 Mitochondrial translation	MRPL28
970	S11 Mitochondrial translation	MRPL52
971	S11 Mitochondrial translation	MRPL53
972	S11 Mitochondrial translation	MRPL55
973	S11 Mitochondrial translation	MRPS12
974	S11 Mitochondrial translation	MRPS2
975	S11 Mitochondrial translation	MRPS26
976	S11 Mitochondrial translation	MRPS34
977	S11 Mitochondrial translation	MRPS5
978	S11 Mitochondrial translation	MSRA
979	S11 Mitochondrial translation	MTMR14
980	S11 Mitochondrial translation	MT-TS1
981	S11 Mitochondrial translation	MTX1
982	S11 Mitochondrial translation	MVB12A
983	S11 Mitochondrial translation	MZT2A
984	S11 Mitochondrial translation	MZT2B
985	S11 Mitochondrial translation	NAA10
986	S11 Mitochondrial translation	NAPA
987	S11 Mitochondrial translation	NBAS
988	S11 Mitochondrial translation	NCF4
989	S11 Mitochondrial translation	NDUFA11
990	S11 Mitochondrial translation	NDUFAF3
991	S11 Mitochondrial translation	NDUFAF8
992	S11 Mitochondrial translation	NDUFB11
993	S11 Mitochondrial translation	NDUFS6
994	S11 Mitochondrial translation	NDUFS7
995	S11 Mitochondrial translation	NDUFS8
996	S11 Mitochondrial translation	NDUFV3
997	S11 Mitochondrial translation	NFKBIL1
998	S11 Mitochondrial translation	NFYC
999	S11 Mitochondrial translation	NIPSNAP1
1000	S11 Mitochondrial translation	NMRAL1
1001	S11 Mitochondrial translation	NOL12
1002	S11 Mitochondrial translation	NOSIP
1003	S11 Mitochondrial translation	NR2C2AP
1004	S11 Mitochondrial translation	NRM
1005	S11 Mitochondrial translation	NT5C
1006	S11 Mitochondrial translation	NT5DC2
1007	S11 Mitochondrial translation	NTHL1
1008	S11 Mitochondrial translation	NTMT1
1009	S11 Mitochondrial translation	NUDC
1010	S11 Mitochondrial translation	NUDT16L1
1011	S11 Mitochondrial translation	NUDT18
1012	S11 Mitochondrial translation	OAZ2
1013	S11 Mitochondrial translation	OCEL1
1014	S11 Mitochondrial translation	OPTN
1015	S11 Mitochondrial translation	ORAI1
1016	S11 Mitochondrial translation	ORMDL3
1017	S11 Mitochondrial translation	OSER1-AS1
1018	S11 Mitochondrial translation	OTUB1
1019	S11 Mitochondrial translation	PAFAH1B3
1020	S11 Mitochondrial translation	PCK2
1021	S11 Mitochondrial translation	PDRG1
1022	S11 Mitochondrial translation	PDXK
1023	S11 Mitochondrial translation	PEX11B
1024	S11 Mitochondrial translation	PEX16
1025	S11 Mitochondrial translation	PGLS
1026	S11 Mitochondrial translation	PGP
1027	S11 Mitochondrial translation	PHKG2
1028	S11 Mitochondrial translation	PHPT1
1029	S11 Mitochondrial translation	PIGT
1030	S11 Mitochondrial translation	PIH1D1
1031	S11 Mitochondrial translation	PIN1
1032	S11 Mitochondrial translation	PLEKHJ1
1033	S11 Mitochondrial translation	PMF1
1034	S11 Mitochondrial translation	PMF1-BGLAP
1035	S11 Mitochondrial translation	PMM1
1036	S11 Mitochondrial translation	PMVK
1037	S11 Mitochondrial translation	POLD4
1038	S11 Mitochondrial translation	POLR2E
1039	S11 Mitochondrial translation	POLR2H
1040	S11 Mitochondrial translation	POLR3H
1041	S11 Mitochondrial translation	POMGNT1
1042	S11 Mitochondrial translation	POMZP3
1043	S11 Mitochondrial translation	PPM1G
1044	S11 Mitochondrial translation	PPP1CA
1045	S11 Mitochondrial translation	PPP4C
1046	S11 Mitochondrial translation	PQBP1
1047	S11 Mitochondrial translation	PRADC1
1048	S11 Mitochondrial translation	PRAF2
1049	S11 Mitochondrial translation	PRMT1
1050	S11 Mitochondrial translation	PRR3
1051	S11 Mitochondrial translation	PSMD13
1052	S11 Mitochondrial translation	PSMD2
1053	S11 Mitochondrial translation	PSMF1
1054	S11 Mitochondrial translation	PSMG3
1055	S11 Mitochondrial translation	PSMG4
1056	S11 Mitochondrial translation	PTGES2
1057	S11 Mitochondrial translation	PTRH1
1058	S11 Mitochondrial translation	PUSL1
1059	S11 Mitochondrial translation	PYCARD
1060	S11 Mitochondrial translation	R3HCC1
1061	S11 Mitochondrial translation	RAB24
1062	S11 Mitochondrial translation	RABAC1
1063	S11 Mitochondrial translation	RAC1
1064	S11 Mitochondrial translation	RAE1
1065	S11 Mitochondrial translation	RALY
1066	S11 Mitochondrial translation	RANGRF
1067	S11 Mitochondrial translation	RBM15
1068	S11 Mitochondrial translation	RENBP
1069	S11 Mitochondrial translation	REXO4
1070	S11 Mitochondrial translation	RFXANK
1071	S11 Mitochondrial translation	RHEBL1
1072	S11 Mitochondrial translation	RIC8A
1073	S11 Mitochondrial translation	RNASEH2A
1074	S11 Mitochondrial translation	RNASEH2C
1075	S11 Mitochondrial translation	RNF113A
1076	S11 Mitochondrial translation	RNF167
1077	S11 Mitochondrial translation	RNF25
1078	S11 Mitochondrial translation	RNPEP
1079	S11 Mitochondrial translation	RP11-195F19.5
1080	S11 Mitochondrial translation	RP11-262H14.4
1081	S11 Mitochondrial translation	RP11-266L9.4
1082	S11 Mitochondrial translation	RP11-323N12.5
1083	S11 Mitochondrial translation	RP11-345J4.6
1084	S11 Mitochondrial translation	RP11-405M12.4
1085	S11 Mitochondrial translation	RP11-437B10.1
1086	S11 Mitochondrial translation	RP11-455F5.3
1087	S11 Mitochondrial translation	RP11-603J24.17
1088	S11 Mitochondrial translation	RP11-631N16.4
1089	S11 Mitochondrial translation	RP11-635N19.1
1090	S11 Mitochondrial translation	RP11-660L16.2
1091	S11 Mitochondrial translation	RP11-670E13.6
1092	S11 Mitochondrial translation	RP11-671J11.5
1093	S11 Mitochondrial translation	RP11-686D22.4
1094	S11 Mitochondrial translation	RP11-727F15.12
1095	S11 Mitochondrial translation	RP11-756A22.7
1096	S11 Mitochondrial translation	RP11-796E2.4
1097	S11 Mitochondrial translation	RP11-7F17.3
1098	S11 Mitochondrial translation	RPL10P16
1099	S11 Mitochondrial translation	RPP25
1100	S11 Mitochondrial translation	RPS10-NUDT3
1101	S11 Mitochondrial translation	RPS19BP1
1102	S11 Mitochondrial translation	RPS6KB2
1103	S11 Mitochondrial translation	RPUSD2
1104	S11 Mitochondrial translation	RPUSD3
1105	S11 Mitochondrial translation	RRP7A
1106	S11 Mitochondrial translation	RRP9
1107	S11 Mitochondrial translation	RSPH9
1108	S11 Mitochondrial translation	RTN2
1109	S11 Mitochondrial translation	RUVBL2
1110	S11 Mitochondrial translation	SAC3D1
1111	S11 Mitochondrial translation	SAMM50
1112	S11 Mitochondrial translation	SAT2
1113	S11 Mitochondrial translation	SCAMP2
1114	S11 Mitochondrial translation	SCAMP3
1115	S11 Mitochondrial translation	SDHAF1
1116	S11 Mitochondrial translation	SELENOM
1117	S11 Mitochondrial translation	SENP3
1118	S11 Mitochondrial translation	SERF1A
1119	S11 Mitochondrial translation	SH3BGRL3
1120	S11 Mitochondrial translation	SHARPIN
1121	S11 Mitochondrial translation	SIRT2
1122	S11 Mitochondrial translation	SIVA1
1123	S11 Mitochondrial translation	SLC25A11
1124	S11 Mitochondrial translation	SLC25A28
1125	S11 Mitochondrial translation	SLC27A5
1126	S11 Mitochondrial translation	SLC35A2
1127	S11 Mitochondrial translation	SLC35C2
1128	S11 Mitochondrial translation	SLC39A7
1129	S11 Mitochondrial translation	SMPD2
1130	S11 Mitochondrial translation	SNAP47
1131	S11 Mitochondrial translation	SNHG11
1132	S11 Mitochondrial translation	SNHG15
1133	S11 Mitochondrial translation	SNHG19
1134	S11 Mitochondrial translation	SNHG3
1135	S11 Mitochondrial translation	SNHG7
1136	S11 Mitochondrial translation	SNORD3A
1137	S11 Mitochondrial translation	SNRNP35
1138	S11 Mitochondrial translation	SNRPA
1139	S11 Mitochondrial translation	SNRPB
1140	S11 Mitochondrial translation	SNX8
1141	S11 Mitochondrial translation	SPATA33
1142	S11 Mitochondrial translation	SPIN2B
1143	S11 Mitochondrial translation	SPSB2
1144	S11 Mitochondrial translation	SQSTM1
1145	S11 Mitochondrial translation	SRA1
1146	S11 Mitochondrial translation	SRM
1147	S11 Mitochondrial translation	SRP68
1148	S11 Mitochondrial translation	SSNA1
1149	S11 Mitochondrial translation	ST20
1150	S11 Mitochondrial translation	STARD10
1151	S11 Mitochondrial translation	STK32C
1152	S11 Mitochondrial translation	STUB1
1153	S11 Mitochondrial translation	STX4
1154	S11 Mitochondrial translation	STX5
1155	S11 Mitochondrial translation	SULT1A1
1156	S11 Mitochondrial translation	SUMF2
1157	S11 Mitochondrial translation	SURF2
1158	S11 Mitochondrial translation	TACO1
1159	S11 Mitochondrial translation	TANGO2
1160	S11 Mitochondrial translation	TBC1D22A
1161	S11 Mitochondrial translation	TBL2
1162	S11 Mitochondrial translation	TECR
1163	S11 Mitochondrial translation	TECRP1
1164	S11 Mitochondrial translation	TEX264
1165	S11 Mitochondrial translation	TFPT
1166	S11 Mitochondrial translation	THAP7
1167	S11 Mitochondrial translation	THAP8
1168	S11 Mitochondrial translation	THOC5
1169	S11 Mitochondrial translation	TIMM13
1170	S11 Mitochondrial translation	TIMM50
1171	S11 Mitochondrial translation	TKT
1172	S11 Mitochondrial translation	TMEM101
1173	S11 Mitochondrial translation	TMEM150A
1174	S11 Mitochondrial translation	TMEM177
1175	S11 Mitochondrial translation	TMEM191A
1176	S11 Mitochondrial translation	TMEM191C
1177	S11 Mitochondrial translation	TMEM205
1178	S11 Mitochondrial translation	TMEM222
1179	S11 Mitochondrial translation	TMEM223
1180	S11 Mitochondrial translation	TMEM81
1181	S11 Mitochondrial translation	TNIP1
1182	S11 Mitochondrial translation	TNNI2
1183	S11 Mitochondrial translation	TNNT1
1184	S11 Mitochondrial translation	TOE1
1185	S11 Mitochondrial translation	TOMM34
1186	S11 Mitochondrial translation	TOMM40
1187	S11 Mitochondrial translation	TOP1MT
1188	S11 Mitochondrial translation	TOR1AIP2
1189	S11 Mitochondrial translation	TPRA1
1190	S11 Mitochondrial translation	TRAPPC1
1191	S11 Mitochondrial translation	TRAPPC5
1192	S11 Mitochondrial translation	TRAPPC6A
1193	S11 Mitochondrial translation	TREX1
1194	S11 Mitochondrial translation	TRIB3
1195	S11 Mitochondrial translation	TSR3
1196	S11 Mitochondrial translation	TSSC4
1197	S11 Mitochondrial translation	TST
1198	S11 Mitochondrial translation	TSTA3
1199	S11 Mitochondrial translation	TUFM
1200	S11 Mitochondrial translation	UBALD2
1201	S11 Mitochondrial translation	UBE2I
1202	S11 Mitochondrial translation	UBE2M
1203	S11 Mitochondrial translation	UBE2R2
1204	S11 Mitochondrial translation	UBE2V1
1205	S11 Mitochondrial translation	UBIAD1
1206	S11 Mitochondrial translation	UBL7
1207	S11 Mitochondrial translation	UBTD1
1208	S11 Mitochondrial translation	UBXN1
1209	S11 Mitochondrial translation	UQCC3
1210	S11 Mitochondrial translation	UQCRC1
1211	S11 Mitochondrial translation	URM1
1212	S11 Mitochondrial translation	USE1
1213	S11 Mitochondrial translation	USF1
1214	S11 Mitochondrial translation	VEGFB
1215	S11 Mitochondrial translation	VPS72
1216	S11 Mitochondrial translation	VSIR
1217	S11 Mitochondrial translation	WBSCR22
1218	S11 Mitochondrial translation	WBSCR27
1219	S11 Mitochondrial translation	WDR45
1220	S11 Mitochondrial translation	WDR54
1221	S11 Mitochondrial translation	WDR74
1222	S11 Mitochondrial translation	WDR83
1223	S11 Mitochondrial translation	WIPI2
1224	S11 Mitochondrial translation	XKR8
1225	S11 Mitochondrial translation	YIF1A
1226	S11 Mitochondrial translation	YIF1B
1227	S11 Mitochondrial translation	YIPF3
1228	S11 Mitochondrial translation	ZDHHC12
1229	S11 Mitochondrial translation	ZFAND2B
1230	S11 Mitochondrial translation	ZNF394
1231	S11 Mitochondrial translation	ZNF524
1232	S11 Mitochondrial translation	ZNF576
1233	S11 Mitochondrial translation	ZNF581
1234	S11 Mitochondrial translation	ZNF593
1235	S11 Mitochondrial translation	ZNF622
1236	S11 Mitochondrial translation	ZNF625
1237	S11 Mitochondrial translation	ZNF688
1238	S11 Mitochondrial translation	ZNF747
1239	S11 Mitochondrial translation	ZNHIT1
1240	S11 Mitochondrial translation	ZP3
1241	S11 Mitochondrial translation	ZRSR2
1242	S11 Mitochondrial translation	ZSCAN16-AS1
1243	S110	COBL
1244	S110	EMP2
1245	S110	HSPA4L
1246	S110	LGALSL
1247	S110	MAP7
1248	S110	MBOAT2
1249	S110	MFAP3L
1250	S110	MPP7
1251	S110	PARD3
1252	S110	PTPN3
1253	S110	TACC2
1254	S110	TUFT1
1255	S111	ALG10
1256	S111	ATG4C
1257	S111	BET1
1258	S111	DCP2
1259	S111	DENND1B
1260	S111	GNA13
1261	S111	GNG2
1262	S111	HDHD2
1263	S111	LCORL
1264	S111	MAN2A1
1265	S111	PARPBP
1266	S111	PRKACB
1267	S111	RAB8B
1268	S111	SEC22B
1269	S111	THAP2
1270	S111	TMED5
1271	S111	USP38
1272	S111	VCPIP1
1273	S111	ZNF138
1274	S112	ABR
1275	S112	ADAMTSL4
1276	S112	ADGRE5
1277	S112	ANPEP
1278	S112	ARHGEF10L
1279	S112	ATP6V0A1
1280	S112	B3GNT7
1281	S112	CTC-251D13.1
1282	S112	DAGLB
1283	S112	DIAPH1
1284	S112	EZR
1285	S112	FLII
1286	S112	GPAT4
1287	S112	IQSEC2
1288	S112	KCNH3
1289	S112	LILRB5
1290	S112	NR6A1
1291	S112	OGDH
1292	S112	PDZD7
1293	S112	PLBD2
1294	S112	SLC24A4
1295	S112	SLC8B1
1296	S112	TFCP2L1
1297	S112	TPCN1
1298	S112	TTC7A
1299	S112	TTC9
1300	S112	ZNF385A
1301	S113	AC142472.6
1302	S113	ANXA11
1303	S113	C11orf96
1304	S113	CDC42EP2
1305	S113	CERS4
1306	S113	CTDSP1
1307	S113	CYP21A2
1308	S113	DHRS1
1309	S113	DUT
1310	S113	ENKD1
1311	S113	FAM127A
1312	S113	FAM134A
1313	S113	GPRC5C
1314	S113	GSTM4
1315	S113	HMCES
1316	S113	HSPB1
1317	S113	JUND
1318	S113	KAT8
1319	S113	LRRC20
1320	S113	MAN1B1-AS1
1321	S113	MIRLET7BHG
1322	S113	MISP3
1323	S113	OSGIN1
1324	S113	PELI3
1325	S113	PORCN
1326	S113	PP7080
1327	S113	PRKCDBP
1328	S113	PTMS
1329	S113	RAB1B
1330	S113	RP11-1148L6.8
1331	S113	RP11-419I17.1
1332	S113	RP11-932O9.9
1333	S113	RP5-1085F17.3
1334	S113	SNHG10
1335	S113	STK19
1336	S113	SUPV3L1
1337	S113	TCEA2
1338	S113	U47924.31
1339	S113	ZNF205
1340	S113	ZNF768
1341	S113	ZNRF1
1342	S114 Neutrophil degranulation	AC116366.5
1343	S114 Neutrophil degranulation	ADGRE3
1344	S114 Neutrophil degranulation	ADGRG3
1345	S114 Neutrophil degranulation	ALOX15
1346	S114 Neutrophil degranulation	BTNL8
1347	S114 Neutrophil degranulation	CCR3
1348	S114 Neutrophil degranulation	CEACAM3
1349	S114 Neutrophil degranulation	CLC
1350	S114 Neutrophil degranulation	CMTM2
1351	S114 Neutrophil degranulation	CSF3R
1352	S114 Neutrophil degranulation	CXCL5
1353	S114 Neutrophil degranulation	CXCR1
1354	S114 Neutrophil degranulation	CXCR2
1355	S114 Neutrophil degranulation	CYP4F3
1356	S114 Neutrophil degranulation	DEFA1
1357	S114 Neutrophil degranulation	DEFA3
1358	S114 Neutrophil degranulation	FCGR3B
1359	S114 Neutrophil degranulation	FFAR2
1360	S114 Neutrophil degranulation	FRAT2
1361	S114 Neutrophil degranulation	GPAT3
1362	S114 Neutrophil degranulation	GPR27
1363	S114 Neutrophil degranulation	HCAR3
1364	S114 Neutrophil degranulation	HIST1H2AC
1365	S114 Neutrophil degranulation	KY
1366	S114 Neutrophil degranulation	LINC00211
1367	S114 Neutrophil degranulation	LINC00694
1368	S114 Neutrophil degranulation	LINC01127
1369	S114 Neutrophil degranulation	LINC01506
1370	S114 Neutrophil degranulation	LRG1
1371	S114 Neutrophil degranulation	MEFV
1372	S114 Neutrophil degranulation	MGAM
1373	S114 Neutrophil degranulation	MGAM2
1374	S114 Neutrophil degranulation	MMP25
1375	S114 Neutrophil degranulation	MXD1
1376	S114 Neutrophil degranulation	NFE2
1377	S114 Neutrophil degranulation	NFE4
1378	S114 Neutrophil degranulation	NLRP12
1379	S114 Neutrophil degranulation	OLIG1
1380	S114 Neutrophil degranulation	ORM1
1381	S114 Neutrophil degranulation	PADI2
1382	S114 Neutrophil degranulation	PADI4
1383	S114 Neutrophil degranulation	PGLYRP1
1384	S114 Neutrophil degranulation	PHOSPHO1
1385	S114 Neutrophil degranulation	PROK2
1386	S114 Neutrophil degranulation	PRSS33
1387	S114 Neutrophil degranulation	RGS2
1388	S114 Neutrophil degranulation	RP11-256L6.3
1389	S114 Neutrophil degranulation	RP11-44F14.1
1390	S114 Neutrophil degranulation	RP11-875O11.3
1391	S114 Neutrophil degranulation	S100A12
1392	S114 Neutrophil degranulation	S100P
1393	S114 Neutrophil degranulation	SULT1B1
1394	S114 Neutrophil degranulation	TNFRSF10C
1395	S114 Neutrophil degranulation	TUBB1
1396	S114 Neutrophil degranulation	VNN2
1397	S114 Neutrophil degranulation	VNN3
1398	S114 Neutrophil degranulation	VSTM1
1399	S115 Fibroblast_2a_THY1+	AC005301.9
1400	S115 Fibroblast_2a_THY1+	ACOT9
1401	S115 Fibroblast_2a_THY1+	AL928654.7
1402	S115 Fibroblast_2a_THY1+	AMFR
1403	S115 Fibroblast_2a_THY1+	ANO10
1404	S115 Fibroblast_2a_THY1+	B4GALNT3
1405	S115 Fibroblast_2a_THY1+	BAG2
1406	S115 Fibroblast_2a_THY1+	BFSP1
1407	S115 Fibroblast_2a_THY1+	C1orf21
1408	S115 Fibroblast_2a_THY1+	C1QTNF2
1409	S115 Fibroblast_2a_THY1+	C6orf132
1410	S115 Fibroblast_2a_THY1+	C9orf3
1411	S115 Fibroblast_2a_THY1+	CALHM2
1412	S115 Fibroblast_2a_THY1+	CD70
1413	S115 Fibroblast_2a_THY1+	CDA
1414	S115 Fibroblast_2a_THY1+	CENPBD1P1
1415	S115 Fibroblast_2a_THY1+	CFAP45
1416	S115 Fibroblast_2a_THY1+	CFAP61
1417	S115 Fibroblast_2a_THY1+	CLCF1
1418	S115 Fibroblast_2a_THY1+	COLGALT2
1419	S115 Fibroblast_2a_THY1+	CRYM
1420	S115 Fibroblast_2a_THY1+	CTD-3252C9.4
1421	S115 Fibroblast_2a_THY1+	CTDSPL
1422	S115 Fibroblast_2a_THY1+	DKK3
1423	S115 Fibroblast_2a_THY1+	DMRT2
1424	S115 Fibroblast_2a_THY1+	DPP4
1425	S115 Fibroblast_2a_THY1+	DPT
1426	S115 Fibroblast_2a_THY1+	DSTN
1427	S115 Fibroblast_2a_THY1+	ETV4
1428	S115 Fibroblast_2a_THY1+	FAM19A5
1429	S115 Fibroblast_2a_THY1+	FAM76A
1430	S115 Fibroblast_2a_THY1+	FEZ1
1431	S115 Fibroblast_2a_THY1+	FGF18
1432	S115 Fibroblast_2a_THY1+	FMOD
1433	S115 Fibroblast_2a_THY1+	GALNT15
1434	S115 Fibroblast_2a_THY1+	GLYATL2
1435	S115 Fibroblast_2a_THY1+	GS1-358P8.4
1436	S115 Fibroblast_2a_THY1+	GSC
1437	S115 Fibroblast_2a_THY1+	HABP4
1438	S115 Fibroblast_2a_THY1+	HHIPL1
1439	S115 Fibroblast_2a_THY1+	HSPB8
1440	S115 Fibroblast_2a_THY1+	HYAL1
1441	S115 Fibroblast_2a_THY1+	ITGB5
1442	S115 Fibroblast_2a_THY1+	KCNA1
1443	S115 Fibroblast_2a_THY1+	KCNIP3
1444	S115 Fibroblast_2a_THY1+	KCNS3
1445	S115 Fibroblast_2a_THY1+	LINC00857
1446	S115 Fibroblast_2a_THY1+	LINC01088
1447	S115 Fibroblast_2a_THY1+	LINC01936
1448	S115 Fibroblast_2a_THY1+	MAGED2
1449	S115 Fibroblast_2a_THY1+	MAPK8IP1
1450	S115 Fibroblast_2a_THY1+	MARVELD1
1451	S115 Fibroblast_2a_THY1+	MFAP5
1452	S115 Fibroblast_2a_THY1+	MSX1
1453	S115 Fibroblast_2a_THY1+	NBL1
1454	S115 Fibroblast_2a_THY1+	NECTIN4
1455	S115 Fibroblast_2a_THY1+	NGEF
1456	S115 Fibroblast_2a_THY1+	NGF
1457	S115 Fibroblast_2a_THY1+	OAF
1458	S115 Fibroblast_2a_THY1+	PFKP
1459	S115 Fibroblast_2a_THY1+	PHYHIP
1460	S115 Fibroblast_2a_THY1+	PLK3
1461	S115 Fibroblast_2a_THY1+	PPP1R14C
1462	S115 Fibroblast_2a_THY1+	PRELP
1463	S115 Fibroblast_2a_THY1+	PTPRD-AS1
1464	S115 Fibroblast_2a_THY1+	RAB7B
1465	S115 Fibroblast_2a_THY1+	RFX2
1466	S115 Fibroblast_2a_THY1+	RP11-247C2.2
1467	S115 Fibroblast_2a_THY1+	RP11-429A20.3
1468	S115 Fibroblast_2a_THY1+	RP11-467J12.4
1469	S115 Fibroblast_2a_THY1+	RP1-79C4.4
1470	S115 Fibroblast_2a_THY1+	SEC14L2
1471	S115 Fibroblast_2a_THY1+	SH2D4A
1472	S115 Fibroblast_2a_THY1+	SLC17A7
1473	S115 Fibroblast_2a_THY1+	SLC25A14
1474	S115 Fibroblast_2a_THY1+	SLC35E4
1475	S115 Fibroblast_2a_THY1+	SLN
1476	S115 Fibroblast_2a_THY1+	SPPL3
1477	S115 Fibroblast_2a_THY1+	SPSB1
1478	S115 Fibroblast_2a_THY1+	SPSB4
1479	S115 Fibroblast_2a_THY1+	STK24
1480	S115 Fibroblast_2a_THY1+	STXBP6
1481	S115 Fibroblast_2a_THY1+	TMEM185A
1482	S115 Fibroblast_2a_THY1+	TNFAIP8L3
1483	S115 Fibroblast_2a_THY1+	TNK1
1484	S115 Fibroblast_2a_THY1+	TPPP3
1485	S115 Fibroblast_2a_THY1+	TRIM29
1486	S115 Fibroblast_2a_THY1+	VIM
1487	S115 Fibroblast_2a_THY1+	XG
1488	S115 Fibroblast_2a_THY1+	YBX3
1489	S115 Fibroblast_2a_THY1+	ZNF487
1490	S116 Fibroblast_1_CD55+	ABCB6
1491	S116 Fibroblast_1_CD55+	AC144831.1
1492	S116 Fibroblast_1_CD55+	ACTR3B
1493	S116 Fibroblast_1_CD55+	ADAMTS7
1494	S116 Fibroblast_1_CD55+	ADAMTSL2
1495	S116 Fibroblast_1_CD55+	ADAMTSL5
1496	S116 Fibroblast_1_CD55+	ADRA2B
1497	S116 Fibroblast_1_CD55+	AGAP10P
1498	S116 Fibroblast_1_CD55+	AKR7A3
1499	S116 Fibroblast_1_CD55+	AKT2
1500	S116 Fibroblast_1_CD55+	ANKDD1A
1501	S116 Fibroblast_1_CD55+	ANKRD13B
1502	S116 Fibroblast_1_CD55+	ANKRD36B
1503	S116 Fibroblast_1_CD55+	ARHGAP44
1504	S116 Fibroblast_1_CD55+	ASIC3
1505	S116 Fibroblast_1_CD55+	B4GAT1
1506	S116 Fibroblast_1_CD55+	C3orf35
1507	S116 Fibroblast_1_CD55+	CACNB1
1508	S116 Fibroblast_1_CD55+	CD27-AS1
1509	S116 Fibroblast_1_CD55+	CD99L2
1510	S116 Fibroblast_1_CD55+	CDH23
1511	S116 Fibroblast_1_CD55+	CEACAM19
1512	S116 Fibroblast_1_CD55+	CIZ1
1513	S116 Fibroblast_1_CD55+	CLDN11
1514	S116 Fibroblast_1_CD55+	CLSTN1
1515	S116 Fibroblast_1_CD55+	CTB-131B5.5
1516	S116 Fibroblast_1_CD55+	CTC-366B18.4
1517	S116 Fibroblast_1_CD55+	CTD-2021A8.3
1518	S116 Fibroblast_1_CD55+	CTD-2026K11.6
1519	S116 Fibroblast_1_CD55+	CTD-2228K2.7
1520	S116 Fibroblast_1_CD55+	CTD-2525P14.5
1521	S116 Fibroblast_1_CD55+	CTD-2555O16.4
1522	S116 Fibroblast_1_CD55+	CTD-2561J22.5
1523	S116 Fibroblast_1_CD55+	CTD-3035K23.7
1524	S116 Fibroblast_1_CD55+	DCAKD
1525	S116 Fibroblast_1_CD55+	DLGAP4
1526	S116 Fibroblast_1_CD55+	DMPK
1527	S116 Fibroblast_1_CD55+	DNM1
1528	S116 Fibroblast_1_CD55+	DUSP8
1529	S116 Fibroblast_1_CD55+	DVL2
1530	S116 Fibroblast_1_CD55+	EPHX1
1531	S116 Fibroblast_1_CD55+	EPOR
1532	S116 Fibroblast_1_CD55+	FADS3
1533	S116 Fibroblast_1_CD55+	FAM86B1
1534	S116 Fibroblast_1_CD55+	FBLN1
1535	S116 Fibroblast_1_CD55+	FCGBP
1536	S116 Fibroblast_1_CD55+	FGFBP3
1537	S116 Fibroblast_1_CD55+	FGFRL1
1538	S116 Fibroblast_1_CD55+	FOXC2
1539	S116 Fibroblast_1_CD55+	FOXO4
1540	S116 Fibroblast_1_CD55+	FOXP4
1541	S116 Fibroblast_1_CD55+	GDPD5
1542	S116 Fibroblast_1_CD55+	GNA11
1543	S116 Fibroblast_1_CD55+	GOLGA6L9
1544	S116 Fibroblast_1_CD55+	HEXIM1
1545	S116 Fibroblast_1_CD55+	HIF3A
1546	S116 Fibroblast_1_CD55+	HNRNPUL2
1547	S116 Fibroblast_1_CD55+	HOXA5
1548	S116 Fibroblast_1_CD55+	HOXB5
1549	S116 Fibroblast_1_CD55+	HPX
1550	S116 Fibroblast_1_CD55+	HSD11B2
1551	S116 Fibroblast_1_CD55+	HSPA1A
1552	S116 Fibroblast_1_CD55+	HSPA1B
1553	S116 Fibroblast_1_CD55+	IFT140
1554	S116 Fibroblast_1_CD55+	IL11RA
1555	S116 Fibroblast_1_CD55+	IL17RE
1556	S116 Fibroblast_1_CD55+	IRX3
1557	S116 Fibroblast_1_CD55+	KIAA0319
1558	S116 Fibroblast_1_CD55+	KIAA1522
1559	S116 Fibroblast_1_CD55+	KIF1C
1560	S116 Fibroblast_1_CD55+	LAMB2
1561	S116 Fibroblast_1_CD55+	LINC00671
1562	S116 Fibroblast_1_CD55+	LINC00852
1563	S116 Fibroblast_1_CD55+	LINC00899
1564	S116 Fibroblast_1_CD55+	LINC00997
1565	S116 Fibroblast_1_CD55+	LL22NC03-2H8.5
1566	S116 Fibroblast_1_CD55+	LPIN3
1567	S116 Fibroblast_1_CD55+	LRP2BP
1568	S116 Fibroblast_1_CD55+	LSS
1569	S116 Fibroblast_1_CD55+	LTBP2
1570	S116 Fibroblast_1_CD55+	LTBP3
1571	S116 Fibroblast_1_CD55+	LTBP4
1572	S116 Fibroblast_1_CD55+	MAFK
1573	S116 Fibroblast_1_CD55+	MAP3K6
1574	S116 Fibroblast_1_CD55+	MAP4
1575	S116 Fibroblast_1_CD55+	MAPK7
1576	S116 Fibroblast_1_CD55+	MAPRE3
1577	S116 Fibroblast_1_CD55+	MEG9
1578	S116 Fibroblast_1_CD55+	MELTF
1579	S116 Fibroblast_1_CD55+	MRC2
1580	S116 Fibroblast_1_CD55+	MUC20
1581	S116 Fibroblast_1_CD55+	MUM1
1582	S116 Fibroblast_1_CD55+	MYO1C
1583	S116 Fibroblast_1_CD55+	NAXD
1584	S116 Fibroblast_1_CD55+	NECAB2
1585	S116 Fibroblast_1_CD55+	NFIC
1586	S116 Fibroblast_1_CD55+	NFIX
1587	S116 Fibroblast_1_CD55+	NFS1
1588	S116 Fibroblast_1_CD55+	NSMF
1589	S116 Fibroblast_1_CD55+	NUMBL
1590	S116 Fibroblast_1_CD55+	NUTM2D
1591	S116 Fibroblast_1_CD55+	OLFML2A
1592	S116 Fibroblast_1_CD55+	OSBPL5
1593	S116 Fibroblast_1_CD55+	OSR1
1594	S116 Fibroblast_1_CD55+	OVGP1
1595	S116 Fibroblast_1_CD55+	PEX5
1596	S116 Fibroblast_1_CD55+	PHLDB1
1597	S116 Fibroblast_1_CD55+	PIWIL2
1598	S116 Fibroblast_1_CD55+	PLEKHA6
1599	S116 Fibroblast_1_CD55+	PLEKHG3
1600	S116 Fibroblast_1_CD55+	POC1B-AS1
1601	S116 Fibroblast_1_CD55+	POU5F1
1602	S116 Fibroblast_1_CD55+	POU6F1
1603	S116 Fibroblast_1_CD55+	PPME1
1604	S116 Fibroblast_1_CD55+	PRELID3A
1605	S116 Fibroblast_1_CD55+	PRKCZ-AS1
1606	S116 Fibroblast_1_CD55+	PRRT1
1607	S116 Fibroblast_1_CD55+	PRRT2
1608	S116 Fibroblast_1_CD55+	PRRT4
1609	S116 Fibroblast_1_CD55+	PSKH1
1610	S116 Fibroblast_1_CD55+	PTPRU
1611	S116 Fibroblast_1_CD55+	PYROXD2
1612	S116 Fibroblast_1_CD55+	RBPMS2
1613	S116 Fibroblast_1_CD55+	RCOR2
1614	S116 Fibroblast_1_CD55+	RGL3
1615	S116 Fibroblast_1_CD55+	RHBDF1
1616	S116 Fibroblast_1_CD55+	ROBO3
1617	S116 Fibroblast_1_CD55+	RP11-1055B8.4
1618	S116 Fibroblast_1_CD55+	RP11-1072A3.3
1619	S116 Fibroblast_1_CD55+	RP11-1246C19.1
1620	S116 Fibroblast_1_CD55+	RP11-190A12.8
1621	S116 Fibroblast_1_CD55+	RP11-196G11.1
1622	S116 Fibroblast_1_CD55+	RP11-236L14.2
1623	S116 Fibroblast_1_CD55+	RP11-268J15.5
1624	S116 Fibroblast_1_CD55+	RP11-326G21.1
1625	S116 Fibroblast_1_CD55+	RP11-346C20.3
1626	S116 Fibroblast_1_CD55+	RP11-351I21.11
1627	S116 Fibroblast_1_CD55+	RP11-395I6.3
1628	S116 Fibroblast_1_CD55+	RP11-420L9.5
1629	S116 Fibroblast_1_CD55+	RP11-499O7.7
1630	S116 Fibroblast_1_CD55+	RP11-644F5.10
1631	S116 Fibroblast_1_CD55+	RP11-774O3.3
1632	S116 Fibroblast_1_CD55+	RP3-406P24.5
1633	S116 Fibroblast_1_CD55+	RP4-635E18.8
1634	S116 Fibroblast_1_CD55+	SEMA3B
1635	S116 Fibroblast_1_CD55+	SERPING1
1636	S116 Fibroblast_1_CD55+	SGSM1
1637	S116 Fibroblast_1_CD55+	SLC22A17
1638	S116 Fibroblast_1_CD55+	SLC25A23
1639	S116 Fibroblast_1_CD55+	SOCS2-AS1
1640	S116 Fibroblast_1_CD55+	SORBS3
1641	S116 Fibroblast_1_CD55+	SPEG
1642	S116 Fibroblast_1_CD55+	SSBP3
1643	S116 Fibroblast_1_CD55+	SSC5D
1644	S116 Fibroblast_1_CD55+	SSH3
1645	S116 Fibroblast_1_CD55+	SYTL4
1646	S116 Fibroblast_1_CD55+	TCF7L2
1647	S116 Fibroblast_1_CD55+	TCTN2
1648	S116 Fibroblast_1_CD55+	TDRD10
1649	S116 Fibroblast_1_CD55+	TERF2
1650	S116 Fibroblast_1_CD55+	TESK1
1651	S116 Fibroblast_1_CD55+	THPO
1652	S116 Fibroblast_1_CD55+	TMEM25
1653	S116 Fibroblast_1_CD55+	TMEM8B
1654	S116 Fibroblast_1_CD55+	TNXA
1655	S116 Fibroblast_1_CD55+	TRABD2B
1656	S116 Fibroblast_1_CD55+	TRIM8
1657	S116 Fibroblast_1_CD55+	TRIP10
1658	S116 Fibroblast_1_CD55+	TUBG2
1659	S116 Fibroblast_1_CD55+	VASN
1660	S116 Fibroblast_1_CD55+	XXbac-BPG181B23.7
1661	S116 Fibroblast_1_CD55+	ZNF219
1662	S116 Fibroblast_1_CD55+	ZNF503
1663	S116 Fibroblast_1_CD55+	ZNF790-AS1
1664	S117	CICP27
1665	S117	CTC-425O23.5
1666	S117	FAM215B
1667	S117	FBXL18
1668	S117	LINC00854
1669	S117	NPIPB4
1670	S117	RP11-104N10.2
1671	S117	RP11-211G3.2
1672	S117	RP11-867G23.3
1673	S117	SLC35E2
1674	S118 mRNA transport	AARS
1675	S118 mRNA transport	AATBC
1676	S118 mRNA transport	ABCB9
1677	S118 mRNA transport	AC074117.10
1678	S118 mRNA transport	ACAD10
1679	S118 mRNA transport	ACSBG1
1680	S118 mRNA transport	ADD2
1681	S118 mRNA transport	AGER
1682	S118 mRNA transport	AL136419.6
1683	S118 mRNA transport	AMPD2
1684	S118 mRNA transport	ANKLE1
1685	S118 mRNA transport	ANKMY1
1686	S118 mRNA transport	ANKRD23
1687	S118 mRNA transport	ANKRD34A
1688	S118 mRNA transport	AP000347.4
1689	S118 mRNA transport	AP000662.4
1690	S118 mRNA transport	AP3B2
1691	S118 mRNA transport	AP5B1
1692	S118 mRNA transport	ARAP1
1693	S118 mRNA transport	ARHGEF18
1694	S118 mRNA transport	ARHGEF2
1695	S118 mRNA transport	ASB1
1696	S118 mRNA transport	ASB16-AS1
1697	S118 mRNA transport	ASMTL-AS1
1698	S118 mRNA transport	ATG2A
1699	S118 mRNA transport	ATP8B3
1700	S118 mRNA transport	ATRIP
1701	S118 mRNA transport	ATXN7L2
1702	S118 mRNA transport	BAIAP3
1703	S118 mRNA transport	BCL7A
1704	S118 mRNA transport	BMS1
1705	S118 mRNA transport	C10orf76
1706	S118 mRNA transport	C19orf54
1707	S118 mRNA transport	C21orf58
1708	S118 mRNA transport	CAD
1709	S118 mRNA transport	CARNS1
1710	S118 mRNA transport	CBX6
1711	S118 mRNA transport	CCAR2
1712	S118 mRNA transport	CCDC154
1713	S118 mRNA transport	CCDC57
1714	S118 mRNA transport	CCDC78
1715	S118 mRNA transport	CD3EAP
1716	S118 mRNA transport	CDC25B
1717	S118 mRNA transport	CDK11A
1718	S118 mRNA transport	CELSR3
1719	S118 mRNA transport	CES4A
1720	S118 mRNA transport	CHAF1A
1721	S118 mRNA transport	CHD4
1722	S118 mRNA transport	CHKB-CPT1B
1723	S118 mRNA transport	CLEC16A
1724	S118 mRNA transport	CLEC18A
1725	S118 mRNA transport	CLUH
1726	S118 mRNA transport	CLUHP3
1727	S118 mRNA transport	CPSF1
1728	S118 mRNA transport	CPT1B
1729	S118 mRNA transport	CTC-260F20.3
1730	S118 mRNA transport	CTC-523E23.5
1731	S118 mRNA transport	CTD-2020K17.3
1732	S118 mRNA transport	CTD-2231E14.2
1733	S118 mRNA transport	CTD-2303H24.2
1734	S118 mRNA transport	CTD-2369P2.10
1735	S118 mRNA transport	CTD-2547G23.4
1736	S118 mRNA transport	CTD-2587H24.14
1737	S118 mRNA transport	CTD-2587M2.1
1738	S118 mRNA transport	CTD-2619J13.14
1739	S118 mRNA transport	CTD-3088G3.8
1740	S118 mRNA transport	CTD-3222D19.8
1741	S118 mRNA transport	CUL9
1742	S118 mRNA transport	CYB561D1
1743	S118 mRNA transport	DDX11
1744	S118 mRNA transport	DDX23
1745	S118 mRNA transport	DDX27
1746	S118 mRNA transport	DDX31
1747	S118 mRNA transport	DGKA
1748	S118 mRNA transport	DGKQ
1749	S118 mRNA transport	DHODH
1750	S118 mRNA transport	DHX37
1751	S118 mRNA transport	DIS3L2
1752	S118 mRNA transport	DNASE1
1753	S118 mRNA transport	DNMT3A
1754	S118 mRNA transport	DOT1L
1755	S118 mRNA transport	DTX2P1-UPK3BP1-PMS2P11
1756	S118 mRNA transport	DYNC1H1
1757	S118 mRNA transport	EDC3
1758	S118 mRNA transport	EDC4
1759	S118 mRNA transport	EHBP1L1
1760	S118 mRNA transport	ELL
1761	S118 mRNA transport	EME2
1762	S118 mRNA transport	EML2
1763	S118 mRNA transport	EVI5L
1764	S118 mRNA transport	EVL
1765	S118 mRNA transport	EXTL3
1766	S118 mRNA transport	FAM102A
1767	S118 mRNA transport	FAM157A
1768	S118 mRNA transport	FAM86B3P
1769	S118 mRNA transport	FBRS
1770	S118 mRNA transport	FBXL19
1771	S118 mRNA transport	FHOD1
1772	S118 mRNA transport	FMNL3
1773	S118 mRNA transport	FRMD8
1774	S118 mRNA transport	FUK
1775	S118 mRNA transport	FURIN
1776	S118 mRNA transport	GAK
1777	S118 mRNA transport	GAS6-AS1
1778	S118 mRNA transport	GATAD2A
1779	S118 mRNA transport	GCN1
1780	S118 mRNA transport	GDF7
1781	S118 mRNA transport	GHRLOS
1782	S118 mRNA transport	GMEB2
1783	S118 mRNA transport	GOLGA3
1784	S118 mRNA transport	GSDMB
1785	S118 mRNA transport	GTF2IP20
1786	S118 mRNA transport	GTF3C1
1787	S118 mRNA transport	HID1
1788	S118 mRNA transport	HINFP
1789	S118 mRNA transport	HIP1R
1790	S118 mRNA transport	HS6ST1
1791	S118 mRNA transport	HTT
1792	S118 mRNA transport	IBA57
1793	S118 mRNA transport	ICOSLG
1794	S118 mRNA transport	INTS1
1795	S118 mRNA transport	IQSEC1
1796	S118 mRNA transport	IRGQ
1797	S118 mRNA transport	ITFG2
1798	S118 mRNA transport	IVD
1799	S118 mRNA transport	JADE2
1800	S118 mRNA transport	KCNJ14
1801	S118 mRNA transport	KEL
1802	S118 mRNA transport	KIAA1755
1803	S118 mRNA transport	KLHL17
1804	S118 mRNA transport	KLHL25
1805	S118 mRNA transport	KRI1
1806	S118 mRNA transport	LETM1
1807	S118 mRNA transport	LGR6
1808	S118 mRNA transport	LIG3
1809	S118 mRNA transport	LINC00173
1810	S118 mRNA transport	LINC00910
1811	S118 mRNA transport	LINC00969
1812	S118 mRNA transport	LRP5L
1813	S118 mRNA transport	LTB4R
1814	S118 mRNA transport	LTF
1815	S118 mRNA transport	MADD
1816	S118 mRNA transport	MAP3K14
1817	S118 mRNA transport	MAP4K2
1818	S118 mRNA transport	MAP7D1
1819	S118 mRNA transport	MAST3
1820	S118 mRNA transport	MATN1-AS1
1821	S118 mRNA transport	MED22
1822	S118 mRNA transport	MED26
1823	S118 mRNA transport	MEN1
1824	S118 mRNA transport	METTL16
1825	S118 mRNA transport	MICAL1
1826	S118 mRNA transport	MICALL1
1827	S118 mRNA transport	MICALL2
1828	S118 mRNA transport	MIDN
1829	S118 mRNA transport	MIGA2
1830	S118 mRNA transport	MKL1
1831	S118 mRNA transport	MLXIP
1832	S118 mRNA transport	MORN3
1833	S118 mRNA transport	MOV10
1834	S118 mRNA transport	MROH1
1835	S118 mRNA transport	MSH5
1836	S118 mRNA transport	MSH5-SAPCD1
1837	S118 mRNA transport	MST1
1838	S118 mRNA transport	MTA2
1839	S118 mRNA transport	MTHFR
1840	S118 mRNA transport	MUC3A
1841	S118 mRNA transport	MVB12B
1842	S118 mRNA transport	MYBBP1A
1843	S118 mRNA transport	MYO18A
1844	S118 mRNA transport	MYRF
1845	S118 mRNA transport	MZF1-AS1
1846	S118 mRNA transport	NADSYN1
1847	S118 mRNA transport	NAT10
1848	S118 mRNA transport	NDUFA6-AS1
1849	S118 mRNA transport	NOL9
1850	S118 mRNA transport	NPIPB14P
1851	S118 mRNA transport	NPLOC4
1852	S118 mRNA transport	NUP214
1853	S118 mRNA transport	NUP43
1854	S118 mRNA transport	OSBPL2
1855	S118 mRNA transport	PABPC1L
1856	S118 mRNA transport	PALD1
1857	S118 mRNA transport	PANX2
1858	S118 mRNA transport	PAQR6
1859	S118 mRNA transport	PATZ1
1860	S118 mRNA transport	PBXIP1
1861	S118 mRNA transport	PCNT
1862	S118 mRNA transport	PCSK7
1863	S118 mRNA transport	PI4KAP1
1864	S118 mRNA transport	PI4KB
1865	S118 mRNA transport	PISD
1866	S118 mRNA transport	PITPNM1
1867	S118 mRNA transport	PKNOX2
1868	S118 mRNA transport	PLCH2
1869	S118 mRNA transport	PLCXD1
1870	S118 mRNA transport	PLEKHG2
1871	S118 mRNA transport	PLEKHM1
1872	S118 mRNA transport	PLXNB2
1873	S118 mRNA transport	PML
1874	S118 mRNA transport	PMS2P3
1875	S118 mRNA transport	POLE
1876	S118 mRNA transport	POLG
1877	S118 mRNA transport	POLM
1878	S118 mRNA transport	POLN
1879	S118 mRNA transport	PPIL2
1880	S118 mRNA transport	PPP1R10
1881	S118 mRNA transport	PPRC1
1882	S118 mRNA transport	PRKAR2A-AS1
1883	S118 mRNA transport	PSMG3-AS1
1884	S118 mRNA transport	PYGO2
1885	S118 mRNA transport	RASA4B
1886	S118 mRNA transport	RASA4CP
1887	S118 mRNA transport	RBM14
1888	S118 mRNA transport	RP11-106M3.3
1889	S118 mRNA transport	RP11-1114A5.4
1890	S118 mRNA transport	RP11-1348G14.4
1891	S118 mRNA transport	RP11-134G8.5
1892	S118 mRNA transport	RP11-192H23.4
1893	S118 mRNA transport	RP11-231C14.7
1894	S118 mRNA transport	RP11-2C24.9
1895	S118 mRNA transport	RP11-326C3.2
1896	S118 mRNA transport	RP11-333E1.1
1897	S118 mRNA transport	RP11-361L15.5
1898	S118 mRNA transport	RP11-398K22.12
1899	S118 mRNA transport	RP11-430C7.5
1900	S118 mRNA transport	RP11-43N16.4
1901	S118 mRNA transport	RP11-44M6.7
1902	S118 mRNA transport	RP11-454K7.1
1903	S118 mRNA transport	RP11-458F8.4
1904	S118 mRNA transport	RP11-46A10.5
1905	S118 mRNA transport	RP11-473M20.5
1906	S118 mRNA transport	RP11-486O12.2
1907	S118 mRNA transport	RP11-496I9.1
1908	S118 mRNA transport	RP11-552F3.12
1909	S118 mRNA transport	RP13-554M15.7
1910	S118 mRNA transport	RP4-740C4.5
1911	S118 mRNA transport	RP5-1086K13.1
1912	S118 mRNA transport	RP5-1125A11.7
1913	S118 mRNA transport	RPH3A
1914	S118 mRNA transport	RPS6KL1
1915	S118 mRNA transport	RPTOR
1916	S118 mRNA transport	RRBP1
1917	S118 mRNA transport	RRP12
1918	S118 mRNA transport	SBK1
1919	S118 mRNA transport	SDHAP1
1920	S118 mRNA transport	SFI1
1921	S118 mRNA transport	SFXN5
1922	S118 mRNA transport	SGSH
1923	S118 mRNA transport	SH3BP2
1924	S118 mRNA transport	SH3D21
1925	S118 mRNA transport	SIGLEC16
1926	S118 mRNA transport	SIGLEC8
1927	S118 mRNA transport	SLC12A7
1928	S118 mRNA transport	SLC16A5
1929	S118 mRNA transport	SLC25A25-AS1
1930	S118 mRNA transport	SLC25A35
1931	S118 mRNA transport	SLC26A6
1932	S118 mRNA transport	SLC5A6
1933	S118 mRNA transport	SLC9A1
1934	S118 mRNA transport	SLCO4A1
1935	S118 mRNA transport	SLX1A-SULT1A3
1936	S118 mRNA transport	SMARCA4
1937	S118 mRNA transport	SMG5
1938	S118 mRNA transport	SMPD3
1939	S118 mRNA transport	SNHG20
1940	S118 mRNA transport	SPDYE3
1941	S118 mRNA transport	SPHK2
1942	S118 mRNA transport	SPIRE2
1943	S118 mRNA transport	SPTBN5
1944	S118 mRNA transport	SREBF2
1945	S118 mRNA transport	SRF
1946	S118 mRNA transport	STAB1
1947	S118 mRNA transport	SUPT5H
1948	S118 mRNA transport	SUPT6H
1949	S118 mRNA transport	SYMPK
1950	S118 mRNA transport	SZT2
1951	S118 mRNA transport	TCOF1
1952	S118 mRNA transport	TLE3
1953	S118 mRNA transport	TLR9
1954	S118 mRNA transport	TMEM110-MUSTN1
1955	S118 mRNA transport	TMEM184B
1956	S118 mRNA transport	TMEM201
1957	S118 mRNA transport	TMEM214
1958	S118 mRNA transport	TMEM63C
1959	S118 mRNA transport	TNFRSF25
1960	S118 mRNA transport	TNK2
1961	S118 mRNA transport	TOP3B
1962	S118 mRNA transport	TOX2
1963	S118 mRNA transport	TPCN2
1964	S118 mRNA transport	TRAPPC9
1965	S118 mRNA transport	TRIM26
1966	S118 mRNA transport	TRIM41
1967	S118 mRNA transport	TRMT44
1968	S118 mRNA transport	TRPC4AP
1969	S118 mRNA transport	TTC34
1970	S118 mRNA transport	TTLL12
1971	S118 mRNA transport	TXLNA
1972	S118 mRNA transport	UBA7
1973	S118 mRNA transport	UBE2O
1974	S118 mRNA transport	UPB1
1975	S118 mRNA transport	UPF1
1976	S118 mRNA transport	USP20
1977	S118 mRNA transport	VPS33B
1978	S118 mRNA transport	VPS37C
1979	S118 mRNA transport	VPS53
1980	S118 mRNA transport	WDR33
1981	S118 mRNA transport	WDR55
1982	S118 mRNA transport	WDR6
1983	S118 mRNA transport	WDR81
1984	S118 mRNA transport	WDR97
1985	S118 mRNA transport	XPO6
1986	S118 mRNA transport	XXbac-BPG299F13.17
1987	S118 mRNA transport	XXyac-YRM2039.3
1988	S118 mRNA transport	ZBTB3
1989	S118 mRNA transport	ZBTB7B
1990	S118 mRNA transport	ZC3H3
1991	S118 mRNA transport	ZFHX2
1992	S118 mRNA transport	ZFHX2-AS1
1993	S118 mRNA transport	ZNF212
1994	S118 mRNA transport	ZNF324
1995	S118 mRNA transport	ZNF341
1996	S118 mRNA transport	ZNF629
1997	S118 mRNA transport	ZNF764
1998	S118 mRNA transport	ZNF783
1999	S118 mRNA transport	ZNF785
[truncated: 14,134 more rows]
